# Supplementary material for: Genome-wide identification of hypoxia-induced enhancer regions
Source: PeerJ. 2015 Dec 21;3:e1527. doi: 10.7717/peerj.1527 (PMC4690393; doi:10.7717/peerj.1527)
Supplement: File S4 [file peerj-03-1527-s004.xlsx]

## Sheet: Sheet1
chromosome	start	end	enrichment	p-value	adjusted p-value	presence in STARR-seq dataset
chr3L	5800900	5801399	294.226	3.00219e-07	2.0741e-05	yes
chrX	6427100	6427599	262.906	5.29103e-56	3.6201e-51	no
chrX	18534200	18534699	179.228	1.07196e-14	1.70194e-12	yes
chrX	5323700	5324199	152.268	9.79162e-62	1.89816e-56	yes
chr3L	1195500	1195999	149.736	2.42346e-12	3.01026e-10	yes
chr3L	7234300	7234799	143.066	5.47613e-31	4.85108e-28	no
chr2L	18630600	18631099	142.118	2.32092e-30	1.90109e-27	yes
chr3L	1295600	1296099	130.459	1.16556e-23	4.3093e-21	yes
chr2R	17033300	17033799	127.843	1.43118e-19	3.59501e-17	yes
chr2L	2312200	2312699	111.899	1.50727e-14	2.35767e-12	yes
chrX	9375700	9376199	107.362	5.60881e-09	4.77199e-07	yes
chrX	15033400	15033899	100.932	2.12694e-40	7.17076e-37	yes
chr3L	22359000	22359499	97.1695	3.68777e-08	2.85255e-06	yes
chrX	918000	918499	93.282	7.43703e-08	5.54113e-06	no
chr2L	7325600	7326099	92.5439	8.37806e-21	2.35609e-18	yes
chr2L	10200700	10201199	90.4086	1.30245e-07	9.41063e-06	yes
chr3R	14743700	14744199	90.2531	1.56827e-43	7.96553e-40	yes
chr2L	12823900	12824399	89.6225	1.48891e-07	1.06802e-05	yes
chr2R	20148100	20148599	88.8975	5.61794e-08	4.25141e-06	yes
chr3L	1366700	1367199	88.295	1.50217e-08	1.212e-06	yes
chr3R	9913900	9914399	87.9722	3.85801e-23	1.35325e-20	no
chr2R	12014400	12014899	84.5034	1.79246e-18	4.07519e-16	no
chr2R	18741500	18741999	83.6322	1.73129e-06	0.000108218	yes
chr3R	8453400	8453899	79.4965	1.48466e-09	1.35016e-07	yes
chr3L	20022000	20022499	76.8437	5.57742e-06	0.000323846	no
chr3R	19558600	19559099	76.3596	8.64861e-09	7.19821e-07	no
chr3R	18449500	18449999	74.2237	7.4312e-21	2.10457e-18	no
chrX	3038400	3038899	72.797	3.25347e-11	3.54129e-09	no
chr2R	9936600	9937099	71.4904	2.92901e-17	5.97376e-15	yes
chr2L	12138700	12139199	71.2818	5.37206e-06	0.000312562	no
chrX	1521300	1521799	69.8409	2.12711e-05	0.00113507	no
chr2L	18561600	18562099	69.7537	2.69281e-06	0.000163907	yes
chrX	14983300	14983799	68.6997	8.24751e-06	0.000467402	no
chr3L	2586500	2586999	65.8844	1.32898e-05	0.000730208	no
chr3R	20543100	20543599	65.5019	4.01954e-06	0.00023806	no
chr3R	16655500	16655999	65.0578	0.000108918	0.0051612	yes
chr3R	7059200	7059699	65.0102	4.20178e-12	5.09883e-10	yes
chr3L	19838100	19838599	64.2275	1.97835e-05	0.0010606	no
chr3R	25597400	25597899	63.4109	3.24037e-06	0.000194709	yes
chr3L	17234700	17235199	62.7273	2.61598e-05	0.00137475	yes
chrX	6756400	6756899	62.4294	5.79159e-13	7.69358e-11	yes
chr2R	17180900	17181399	62.1573	3.36984e-25	1.4691e-22	no
chr3R	3300400	3300899	60.309	7.29585e-24	2.74629e-21	no
chr2L	20159300	20159799	59.5911	1.62299e-23	5.91403e-21	no
chr2L	19008900	19009399	59.5793	7.46395e-23	2.54666e-20	no
chr2L	10408000	10408499	59.5432	3.44615e-19	8.36639e-17	no
chr2R	20163600	20164099	59.5395	4.96971e-05	0.00249641	yes
chr2R	5934800	5935299	59.2143	4.95325e-22	1.5626e-19	yes
chr3R	19930600	19931099	58.7069	1.02072e-06	6.5698e-05	yes
chr3L	11522700	11523199	58.4582	3.38325e-13	4.61117e-11	no
chr2L	5986900	5987399	58.1209	6.29335e-23	2.16312e-20	yes
chr3R	6933200	6933699	56.9783	8.56124e-09	7.13212e-07	no
chrX	7957300	7957799	56.1511	8.55962e-05	0.00413146	yes
chr2L	4882800	4883299	56.1045	6.16174e-34	8.07997e-31	no
chr3L	8679400	8679899	55.6787	5.353e-25	2.28402e-22	yes
chr3R	17093100	17093599	55.3108	1.60301e-08	1.29023e-06	no
chr2L	12404600	12405099	53.8405	3.36579e-18	7.45546e-16	yes
chr3R	9175200	9175699	53.2583	0.000166728	0.00765782	yes
chr3R	20451300	20451799	52.8159	1.2213e-13	1.74234e-11	yes
chr3R	965700	966199	52.7758	0.000172917	0.00792082	no
chr3L	13815300	13815799	52.6248	0.000156093	0.00720666	no
chr3R	1369200	1369699	52.3648	0.000157939	0.0072861	no
chrX	18751800	18752299	51.5683	0.00013303	0.00621076	no
chr2R	5440700	5441199	50.5558	5.83371e-07	3.88069e-05	yes
chr3L	11424900	11425399	50.5548	1.72781e-11	1.93984e-09	yes
chr2R	1901300	1901799	50.4481	2.39078e-12	2.97285e-10	yes
chr3L	10090900	10091399	50.0022	0.000282143	0.0124222	no
chr3L	18889400	18889899	49.7062	4.44133e-05	0.00224827	no
chr3R	16153500	16153999	49.2352	3.0405e-07	2.0982e-05	no
chrX	9176800	9177299	48.5992	6.21752e-13	8.23387e-11	no
chr3L	21128400	21128899	48.5879	1.92589e-07	1.36406e-05	no
chr3L	10649600	10650099	46.7929	1.66548e-18	3.80287e-16	no
chr2R	14560900	14561399	46.1418	0.000272176	0.0120134	no
chrX	15118400	15118899	45.9113	1.45094e-06	9.15599e-05	no
chr2R	10762600	10763099	44.6956	1.69753e-08	1.36226e-06	no
chr3R	27421700	27422199	44.6864	6.55827e-15	1.06792e-12	no
chr3L	8685300	8685799	43.3859	4.78946e-17	9.56685e-15	yes
chr2R	20856800	20857299	42.8581	2.28529e-14	3.51786e-12	yes
chr3R	483400	483899	42.8219	2.21976e-06	0.000136781	no
chr3R	20394500	20394999	41.0591	4.33776e-13	5.847e-11	yes
chr3L	22281400	22281899	40.9826	0.000133056	0.00621137	no
chr2R	14029300	14029799	40.2856	8.45689e-28	4.97798e-25	yes
chr3L	11278800	11279299	38.5858	3.50689e-06	0.000209749	yes
chr2R	12074700	12075199	38.5655	2.15432e-08	1.70995e-06	yes
chr2L	11174900	11175399	37.8044	1.91394e-06	0.000118932	no
chr3R	25418500	25418999	37.7689	1.07653e-08	8.84162e-07	yes
chr3L	5763600	5764099	37.5744	1.53512e-06	9.65216e-05	yes
chr3L	17555700	17556199	37.5369	9.93578e-06	0.000556036	no
chr3L	9422800	9423299	37.5259	6.67915e-26	3.14779e-23	no
chr3L	3433200	3433699	37.4085	1.27411e-07	9.21787e-06	yes
chr3L	20691300	20691799	37.3836	3.26255e-08	2.5359e-06	yes
chr2L	21930800	21931299	37.3402	3.21742e-06	0.00019345	yes
chr3L	8520400	8520899	37.235	4.86133e-05	0.0024463	yes
chr3L	16137200	16137699	36.7114	1.17015e-05	0.000648424	no
chr3R	21510500	21510999	36.5002	1.65265e-23	6.01455e-21	yes
chrX	19635600	19636099	36.2679	0.000102457	0.00487767	no
chr3L	3593500	3593999	35.7462	6.14257e-12	7.29938e-10	no
chrX	9199100	9199599	35.5869	6.77664e-12	8.00542e-10	yes
chr2L	870900	871399	35.5433	8.76764e-31	7.59341e-28	no
chr3L	17001300	17001799	35.4734	9.32298e-10	8.67093e-08	yes
chr2L	2855800	2856299	35.3411	9.55939e-14	1.37926e-11	no
chr2R	6308300	6308799	34.9945	1.22262e-11	1.40009e-09	yes
chr2L	10204500	10204999	34.965	8.48747e-22	2.61166e-19	yes
chr2L	5294400	5294899	34.8052	7.3344e-09	6.1577e-07	yes
chrX	8868300	8868799	34.5866	2.79812e-11	3.06863e-09	yes
chr3L	1177900	1178399	34.5853	2.26306e-08	1.79198e-06	yes
chr3L	11657100	11657599	34.5482	4.69169e-05	0.00236646	no
chr2L	21403600	21404099	34.3023	6.74705e-22	2.09552e-19	no
chr3R	1042300	1042799	34.2812	2.59211e-05	0.00136338	yes
chr3L	4225900	4226399	34.2766	5.88716e-12	7.02098e-10	yes
chr2L	21214900	21215399	33.5113	3.91474e-19	9.44681e-17	no
chr3L	1494800	1495299	33.31	6.47336e-23	2.22237e-20	no
chr3R	19768600	19769099	32.8993	0.000354411	0.0152824	yes
chr2R	3630200	3630699	32.5289	0.000299037	0.0131011	yes
chr3R	5168500	5168999	32.497	3.42588e-22	1.09321e-19	yes
chrX	1059200	1059699	32.4129	7.8201e-12	9.16455e-10	yes
chr3R	14880500	14880999	32.3018	5.70713e-05	0.00283925	no
chr2L	3479000	3479499	32.0225	1.8321e-19	4.55823e-17	no
chr3R	17410300	17410799	31.6178	5.19171e-13	6.93461e-11	yes
chr2R	20402500	20402999	31.5484	1.11908e-18	2.59756e-16	yes
chr2L	2298700	2299199	31.2714	0.000218658	0.00983104	no
chrX	11251400	11251899	31.0276	3.35869e-10	3.28314e-08	no
chr2L	18901300	18901799	30.784	0.000100857	0.00480644	no
chr2L	4818900	4819399	30.498	2.33201e-08	1.84356e-06	no
chr3R	19614700	19615199	30.453	2.71993e-13	3.73909e-11	yes
chrX	16252700	16253199	30.0555	0.000299852	0.0131333	no
chr3L	542900	543399	29.8986	9.7798e-07	6.31115e-05	yes
chr2L	21683600	21684099	29.8578	0.000128561	0.00601722	no
chr3R	24451100	24451599	29.8533	0.000165747	0.007617	yes
chr2R	7086100	7086599	29.511	0.000165522	0.00760756	yes
chr3R	26216700	26217199	29.4588	2.30254e-06	0.000141574	yes
chr3L	531000	531499	29.2983	0.000180382	0.00823972	yes
chr2L	5780700	5781199	29.2441	2.2439e-12	2.79918e-10	yes
chrX	3889100	3889599	28.8651	0.000176297	0.00806447	no
chr3R	11855600	11856099	28.8397	8.43903e-08	6.24092e-06	yes
chr2R	3350200	3350699	28.7912	1.04472e-11	1.20551e-09	yes
chrX	8007600	8008099	28.3354	6.84556e-19	1.61934e-16	yes
chr2L	8850000	8850499	28.3122	4.6222e-06	0.000271239	yes
chrX	11101300	11101799	28.1013	0.000238723	0.0106598	no
chr3L	10672500	10672999	28.0214	0.000295213	0.0129457	no
chrX	10241800	10242299	27.9442	1.77066e-11	1.98488e-09	no
chr2R	3551100	3551599	27.9308	3.20489e-13	4.37936e-11	yes
chr3L	15960500	15960999	27.904	0.00033385	0.0144844	no
chr2R	13763900	13764399	27.8606	7.51924e-05	0.00366351	no
chr2R	8982600	8983099	27.8011	0.000310375	0.0135554	yes
chr2R	14540200	14540699	27.6755	4.95769e-07	3.33052e-05	yes
chrX	4042500	4042999	27.6644	1.78788e-06	0.000111557	yes
chr2R	11430000	11430499	27.5869	7.32844e-06	0.000418415	no
chrX	1022100	1022599	27.5675	1.9238e-13	2.68334e-11	no
chr2R	9510200	9510699	27.4646	7.76394e-06	0.000441784	no
chr2R	11991900	11992399	27.4502	1.04439e-05	0.000582619	yes
chr3R	25116700	25117199	27.2972	3.89525e-12	4.73823e-10	yes
chr3L	11452900	11453399	27.2792	0.000340401	0.0147395	no
chr2L	16601300	16601799	27.0748	0.000159989	0.00737248	yes
chr2R	17897200	17897699	27.0734	0.000416619	0.017725	no
chr3R	7047200	7047699	27.0136	3.11162e-22	9.9841e-20	yes
chr3L	17569700	17570199	26.9537	0.000403194	0.0172016	no
chr3R	19184000	19184499	26.939	3.00282e-07	2.07441e-05	yes
chr3R	17122700	17123199	26.7249	3.18085e-06	0.000191429	yes
chrX	8312900	8313399	26.511	4.42087e-14	6.5907e-12	no
chr3R	22361600	22362099	26.4759	0.000421479	0.017918	no
chr2R	9224000	9224499	26.364	4.55302e-30	3.59523e-27	yes
chr2L	250500	250999	26.3188	3.34339e-11	3.63441e-09	no
chr2R	18004100	18004599	26.2948	3.22504e-06	0.000193868	yes
chr2R	13506800	13507299	26.2474	2.24884e-11	2.49329e-09	no
chrX	602000	602499	26.2169	8.41346e-07	5.47774e-05	yes
chr3L	16395800	16396299	26.1387	6.39754e-10	6.06751e-08	no
chr3L	5195400	5195899	26.0067	4.04661e-22	1.28424e-19	yes
chr3R	26559300	26559799	25.9581	4.64488e-07	3.13468e-05	yes
chr2R	6197000	6197499	25.6771	8.88206e-12	1.03486e-09	no
chr3R	19840100	19840599	25.6666	2.1367e-08	1.69689e-06	yes
chr3R	19104600	19105099	25.5573	2.57183e-12	3.18469e-10	no
chr2R	18528600	18529099	25.494	0.000286948	0.012619	yes
chr2L	18606500	18606999	25.4783	9.92018e-07	6.39571e-05	yes
chrX	3439800	3440299	25.127	2.4704e-14	3.78627e-12	no
chr3R	18555800	18556299	25.035	4.24016e-08	3.25193e-06	no
chrX	1927100	1927599	24.9547	6.97159e-18	1.50332e-15	yes
chr2L	21433200	21433699	24.8649	2.04984e-38	4.89576e-35	no
chr2L	2966100	2966599	24.7699	5.65668e-20	1.47192e-17	no
chr3L	13034400	13034899	24.4389	1.14723e-11	1.31739e-09	no
chr3R	14750100	14750599	24.2408	4.00097e-24	1.55485e-21	yes
chr2L	21482900	21483399	24.0566	3.46564e-39	9.57483e-36	no
chr3L	15547400	15547899	24.0332	6.8454e-15	1.11265e-12	no
chr3L	7798200	7798699	23.8321	7.8564e-15	1.26776e-12	yes
chr2R	14548100	14548599	23.8302	1.05343e-13	1.51176e-11	no
chr2R	18477100	18477599	23.6792	6.47381e-05	0.00318807	yes
chr2R	1228700	1229199	23.6307	4.17822e-12	5.07236e-10	no
chr3L	17795300	17795799	23.5875	7.841e-17	1.53719e-14	no
chr3R	21319400	21319899	23.5516	5.11919e-05	0.00256662	yes
chr3R	23025000	23025499	23.4575	2.19057e-05	0.0011661	no
chr3R	10241300	10241799	23.3805	8.03124e-09	6.71223e-07	yes
chr3R	19685100	19685599	22.9719	3.5372e-42	1.48528e-38	no
chr3L	24047200	24047699	22.8924	6.86155e-05	0.00336335	no
chrX	16298500	16298999	22.7973	5.74026e-10	5.47046e-08	yes
chr3L	16400300	16400799	22.7289	3.15229e-13	4.31053e-11	yes
chr3R	5455700	5456199	22.7028	7.7068e-05	0.00374898	no
chrX	3345200	3345699	22.6783	1.38872e-05	0.000761271	no
chr2R	16151300	16151799	22.6568	5.07256e-05	0.00254489	no
chr3L	8685000	8685499	22.404	9.67355e-08	7.10241e-06	yes
chr3L	1347200	1347699	22.3841	3.2279e-07	2.22053e-05	yes
chrX	12515600	12516099	22.2207	2.58198e-05	0.00135823	no
chr2R	16199700	16200199	22.135	8.67702e-14	1.25842e-11	yes
chr2R	10639800	10640299	22.1279	2.10206e-09	1.87844e-07	yes
chr2L	9239300	9239799	22.1167	3.96351e-07	2.69991e-05	no
chrX	16862300	16862799	22.113	6.09339e-06	0.000351926	no
chr2L	567800	568299	21.9924	0.000109764	0.0051985	no
chr2L	6323300	6323799	21.9767	0.000116852	0.00550973	no
chr2R	11210400	11210899	21.9649	1.07053e-08	8.79668e-07	yes
chr2R	11616500	11616999	21.7613	8.1612e-06	0.000462985	yes
chr2R	3871500	3871999	21.5694	7.69148e-11	8.05313e-09	yes
chr2R	20953700	20954199	21.5218	5.45217e-05	0.00272172	yes
chr3R	11069200	11069699	21.5078	0.000148575	0.00688961	yes
chr2R	12744600	12745099	21.5023	4.83381e-08	3.6868e-06	no
chr2L	1432200	1432699	21.4342	3.92064e-06	0.000232605	yes
chr2R	12645800	12646299	21.3809	0.000263295	0.0116533	no
chr3L	17394200	17394699	21.3458	4.75688e-09	4.08241e-07	no
chr3R	1219500	1219999	21.23	0.000181735	0.00829632	no
chr2R	13473900	13474399	21.0798	1.15513e-05	0.000640465	no
chrX	7473500	7473999	20.9281	5.87346e-23	2.02539e-20	yes
chr2L	14355100	14355599	20.7891	8.0744e-09	6.74442e-07	yes
chr3R	27433000	27433499	20.7839	3.83663e-06	0.000227912	yes
chr3R	11147200	11147699	20.7735	1.46629e-06	9.24889e-05	no
chr2R	3130700	3131199	20.7112	7.94848e-05	0.00385825	yes
chr3L	18394100	18394599	20.4936	1.34677e-11	1.5338e-09	yes
chr2R	12209500	12209999	20.3892	2.22235e-05	0.00118166	no
chr3R	25045400	25045899	20.3574	4.9556e-10	4.7613e-08	no
chr2L	6697600	6698099	20.3551	1.58648e-07	1.13493e-05	no
chr3L	8593700	8594199	20.3377	3.32818e-11	3.61888e-09	yes
chr3R	20676100	20676599	20.0986	1.8681e-07	1.32555e-05	no
chr3L	3326300	3326799	20.0774	2.29682e-06	0.000141238	yes
chr3R	23648100	23648599	20.0679	0.00033942	0.014703	no
chrX	3613700	3614199	20.0495	2.09056e-10	2.09278e-08	yes
chr2R	19546000	19546499	19.9967	2.91417e-13	3.99807e-11	yes
chr2R	12017300	12017799	19.9923	4.78544e-14	7.11233e-12	yes
chr3R	19556000	19556499	19.9912	5.53661e-15	9.09964e-13	no
chr2L	1721000	1721499	19.8689	9.82134e-05	0.00469062	yes
chr3R	21072800	21073299	19.8095	7.14238e-08	5.33287e-06	no
chrX	7827300	7827799	19.7391	0.000268279	0.0118562	no
chr3L	15152000	15152499	19.6774	3.0562e-06	0.000184606	no
chr3L	15590500	15590999	19.6048	3.20018e-07	2.2029e-05	yes
chr2L	16269400	16269899	19.5819	6.66289e-09	5.62602e-07	yes
chr2R	17169400	17169899	19.565	0.000386815	0.0165606	no
chr2R	18170100	18170599	19.5013	0.000394314	0.0168518	no
chr3L	133800	134299	19.4078	3.37228e-15	5.68383e-13	yes
chr3R	4946700	4947199	19.368	1.72255e-15	2.99039e-13	yes
chr3L	3893300	3893799	19.2724	5.23804e-11	5.57976e-09	no
chrX	15478000	15478499	19.2046	1.21201e-16	2.34214e-14	no
chrX	7180100	7180599	19.0851	3.19795e-08	2.48839e-06	yes
chr3R	26106700	26107199	19.0416	9.83139e-06	0.000550472	yes
chr3R	14106000	14106499	19.0021	4.15369e-20	1.09429e-17	yes
chr2L	21558400	21558899	18.9276	4.23447e-17	8.50355e-15	no
chr3L	3070700	3071199	18.897	4.81646e-08	3.67525e-06	yes
chr3L	7643900	7644399	18.8894	2.0027e-08	1.59548e-06	yes
chr2L	18145000	18145499	18.8594	1.46734e-22	4.87912e-20	yes
chr3R	16676100	16676599	18.826	5.382e-08	4.08082e-06	yes
chr2R	17262400	17262899	18.8003	2.55746e-16	4.80482e-14	yes
chr2L	22821300	22821799	18.7625	9.08937e-20	2.31947e-17	no
chrX	21308100	21308599	18.7043	3.02661e-05	0.00157433	no
chr3L	17920400	17920899	18.629	6.60189e-21	1.8761e-18	yes
chr2L	21039600	21040099	18.6163	1.68932e-09	1.52626e-07	yes
chrX	12434000	12434499	18.5815	2.55967e-05	0.00134741	no
chr3L	18818000	18818499	18.5629	6.51528e-05	0.00320727	yes
chr2L	13207500	13207999	18.5139	1.17154e-07	8.51292e-06	yes
chr3L	2112800	2113299	18.4179	4.66663e-09	4.00821e-07	no
chrX	2146900	2147399	18.3974	8.3508e-06	0.000472956	yes
chr2L	18528900	18529399	18.3296	2.61569e-05	0.00137466	no
chr3L	23014200	23014699	18.2974	3.12687e-10	3.06866e-08	no
chr3R	26242400	26242899	18.2602	2.00741e-08	1.59902e-06	no
chrX	20059700	20060199	18.1647	0.000107859	0.0051163	no
chr3L	11537400	11537899	18.1048	4.90751e-10	4.71665e-08	yes
chr2L	608700	609199	18.0937	0.000385049	0.0164904	no
chr3R	21532000	21532499	18.052	2.01278e-15	3.47195e-13	yes
chr2R	20487200	20487699	17.9182	2.55796e-10	2.53688e-08	yes
chr2R	3136500	3136999	17.8894	4.73844e-07	3.19263e-05	yes
chrX	8009800	8010299	17.8559	6.07793e-10	5.77994e-08	no
chr2R	843200	843699	17.7506	0.000116533	0.0054958	no
chr2R	10022000	10022499	17.6001	5.12079e-10	4.91109e-08	yes
chr3R	24404700	24405199	17.5823	4.04225e-05	0.0020597	yes
chr2R	20167900	20168399	17.5773	1.66313e-05	0.000901166	yes
chr2L	22062500	22062999	17.5758	9.34688e-20	2.38257e-17	no
chr2L	15501000	15501499	17.4263	3.00495e-11	3.28462e-09	yes
chr2L	12644700	12645199	17.4188	1.72108e-05	0.000930529	no
chr3L	12660400	12660899	17.3549	0.000158175	0.00729583	no
chrX	19491800	19492299	17.2564	1.43519e-10	1.46035e-08	yes
chr3L	647100	647599	17.1866	1.12729e-13	1.61397e-11	yes
chrX	16712100	16712599	17.1676	0.000148608	0.00689088	yes
chr3L	1964100	1964599	17.1617	0.000173502	0.00794451	no
chr3L	5181500	5181999	17.1139	7.60825e-07	4.97774e-05	yes
chr3L	9711200	9711699	17.1092	3.31854e-05	0.0017159	no
chr2L	8218200	8218699	17.1087	3.22224e-10	3.15799e-08	yes
chr2L	22038600	22039099	17.0403	2.68465e-05	0.00140823	no
chr3R	19925300	19925799	17.0371	0.000185434	0.00845369	yes
chr3L	15583200	15583699	17.0231	3.84726e-05	0.00196845	yes
chr3R	27243300	27243799	17.0065	6.80662e-12	8.03839e-10	no
chr3L	16083500	16083999	16.9874	3.75193e-06	0.000223268	no
chr2R	3141300	3141799	16.9662	5.95177e-07	3.95493e-05	no
chrX	18279000	18279499	16.9485	3.69223e-06	0.000219997	no
chr3R	8268800	8269299	16.8693	2.50398e-09	2.21801e-07	yes
chr3L	2274900	2275399	16.8419	6.43374e-07	4.25067e-05	no
chr2L	16824900	16825399	16.7116	0.00015322	0.0070844	no
chr2R	12473400	12473899	16.7101	3.95794e-09	3.43041e-07	no
chr2R	19400600	19401099	16.7048	0.000155419	0.00717783	yes
chr3R	16750200	16750699	16.6344	8.06508e-18	1.72694e-15	no
chr3R	22360200	22360699	16.6324	7.6143e-07	4.98113e-05	yes
chr2L	16826800	16827299	16.601	7.9098e-07	5.16486e-05	no
chrX	523300	523799	16.5721	2.94844e-07	2.03927e-05	yes
chr3R	24763100	24763599	16.5518	7.27163e-09	6.10677e-07	no
chr3L	14345400	14345899	16.4477	1.41355e-05	0.000773937	yes
chr3R	23127300	23127799	16.4446	4.20329e-05	0.0021353	no
chr3R	11243000	11243499	16.4155	6.42006e-06	0.000369581	no
chr3L	11234300	11234799	16.3739	1.68329e-05	0.000911158	no
chr2L	3058900	3059399	16.3572	2.27267e-06	0.000139841	yes
chr2L	13569700	13570199	16.2903	2.13164e-06	0.00013163	yes
chr2R	5286000	5286499	16.2871	7.8138e-06	0.000444382	no
chr3R	15496900	15497399	16.2667	7.17238e-05	0.00350493	yes
chr3R	1749600	1750099	16.1909	7.96685e-06	0.000452599	no
chr3L	1554700	1555199	16.1717	4.75868e-05	0.00239799	no
chr2R	9387700	9388199	16.1135	1.46851e-06	9.26236e-05	yes
chrX	20377300	20377799	16.1098	3.96537e-14	5.94364e-12	yes
chr2L	19141100	19141599	16.034	1.0423e-05	0.000581598	yes
chr3L	15981200	15981699	15.9982	0.000314498	0.0137195	no
chr2L	108800	109299	15.9978	1.88993e-07	1.3399e-05	no
chr2R	3699700	3700199	15.9548	5.96101e-08	4.49582e-06	yes
chr2R	13470400	13470899	15.9535	0.000365384	0.0157171	no
chr3L	16646500	16646999	15.9464	4.19496e-09	3.62262e-07	no
chrX	22317700	22318199	15.9117	0.000179981	0.0082227	no
chr3L	19902400	19902899	15.9065	1.09928e-10	1.13252e-08	yes
chr2R	15971800	15972299	15.8479	1.77367e-19	4.42043e-17	yes
chr3R	24957200	24957699	15.8369	0.000367433	0.0157982	yes
chrX	12618900	12619399	15.8327	0.000375082	0.0160986	no
chr3R	5416500	5416999	15.7806	2.28133e-09	2.02991e-07	yes
chr2L	2908400	2908899	15.7178	5.6075e-23	1.93827e-20	yes
chr2L	3037200	3037699	15.6862	8.63483e-08	6.376e-06	no
chrX	19185900	19186399	15.6834	6.31247e-05	0.00311482	yes
chr2L	17921100	17921599	15.6674	0.000257029	0.0114002	yes
chrX	4583800	4584299	15.6509	3.19412e-05	0.00165576	no
chr3R	1687600	1688099	15.6156	3.30814e-09	2.89113e-07	yes
chr3R	20101300	20101799	15.4334	1.19643e-07	8.68234e-06	yes
chrX	18002600	18003099	15.4105	4.84871e-14	7.20453e-12	no
chrX	9852800	9853299	15.4095	1.4816e-05	0.000808833	yes
chr2L	22205900	22206399	15.405	3.78959e-07	2.58749e-05	no
chr3R	20098700	20099199	15.3835	9.21126e-07	5.96643e-05	yes
chr2R	5932900	5933399	15.3713	2.06261e-08	1.64063e-06	yes
chrX	15606400	15606899	15.3702	9.83162e-06	0.000550472	no
chr3L	5778900	5779399	15.2731	9.36895e-05	0.00449208	no
chrX	21941900	21942399	15.2611	9.97018e-05	0.00475507	yes
chr3R	20553000	20553499	15.2568	2.92108e-08	2.28595e-06	yes
chr2R	1398500	1398999	15.2361	2.61461e-21	7.6603e-19	no
chrX	9237400	9237899	15.2274	5.26758e-10	5.04189e-08	no
chr2L	5070700	5071199	15.217	1.72053e-05	0.00093032	no
chrX	21247600	21248099	15.2114	9.82015e-05	0.00469044	no
chr3L	19628800	19629299	15.2078	1.09564e-05	0.000609341	no
chr3L	17955000	17955499	15.1443	1.92711e-05	0.00103485	no
chr3R	7385100	7385599	15.1409	7.91049e-07	5.16501e-05	yes
chr3R	26591100	26591599	15.1339	0.000107662	0.00510747	yes
chr3R	19542900	19543399	15.0895	0.000118541	0.00558285	no
chr3R	24717600	24718099	15.0448	1.91419e-09	1.71821e-07	yes
chr2R	18962100	18962599	15.0339	5.19835e-08	3.94827e-06	no
chr3L	39800	40299	15.0075	2.58752e-06	0.000157945	yes
chr2R	5492500	5492999	15.0059	7.30624e-21	2.07019e-18	no
chrX	17549100	17549599	14.9827	0.000111125	0.00525742	yes
chr3L	11641400	11641899	14.9642	1.04681e-07	7.65388e-06	no
chr3R	10541700	10542199	14.9114	1.07391e-11	1.23735e-09	yes
chrX	14829000	14829499	14.8804	4.81595e-06	0.000281983	yes
chr3R	20790200	20790699	14.8118	1.58303e-08	1.27459e-06	yes
chr3R	21933300	21933799	14.8087	5.12706e-06	0.000298995	no
chr3R	7909700	7910199	14.8007	5.92166e-08	4.46788e-06	yes
chrX	15009200	15009699	14.7773	8.98409e-06	0.000505965	no
chr2R	10488400	10488899	14.7474	0.000149291	0.00691922	yes
chr3R	24152600	24153099	14.7332	6.03378e-08	4.54716e-06	yes
chr3L	12516800	12517299	14.7168	2.82989e-06	0.000171658	no
chrX	13457600	13458099	14.7163	2.69942e-07	1.87685e-05	no
chr3R	23773500	23773999	14.6384	0.000194905	0.00885032	yes
chr3L	11985700	11986199	14.6373	0.00026175	0.0115902	no
chrX	10662000	10662499	14.6169	4.03451e-13	5.45724e-11	no
chr3R	10555800	10556299	14.5296	3.87676e-07	2.64376e-05	yes
chrX	16730200	16730699	14.5294	7.91881e-05	0.00384466	no
chr2R	8767700	8768199	14.5145	6.5854e-05	0.00323987	no
chr3L	16402700	16403199	14.4904	1.78632e-06	0.000111466	yes
chr2R	10061000	10061499	14.4815	7.3023e-06	0.000417046	yes
chr2L	8087600	8088099	14.4213	2.64351e-09	2.33449e-07	yes
chr2R	20018100	20018599	14.3677	1.69918e-09	1.53481e-07	yes
chrX	10427400	10427899	14.3605	1.02921e-10	1.06438e-08	no
chr2L	6098700	6099199	14.3243	2.1284e-10	2.12975e-08	yes
chr3L	12400400	12400899	14.3079	8.35256e-08	6.1813e-06	yes
chr3R	27049900	27050399	14.2926	5.95246e-08	4.48967e-06	yes
chr2R	5394000	5394499	14.2189	1.74722e-06	0.000109143	yes
chr2L	11813400	11813899	14.0989	4.23886e-06	0.000250094	yes
chr3R	16905100	16905599	14.0921	1.29232e-17	2.71522e-15	yes
chr2R	18798800	18799299	14.065	5.36186e-05	0.00267928	no
chr3R	426500	426999	14.058	1.92438e-10	1.93242e-08	no
chr2R	18485600	18486099	14.0461	2.55863e-06	0.000156263	yes
chr2R	8087800	8088299	13.9968	0.000332454	0.0144292	no
chr3R	25871500	25871999	13.9416	6.40467e-05	0.00315618	yes
chr3L	20181000	20181499	13.8553	1.43826e-08	1.1631e-06	yes
chr2R	17730300	17730799	13.8363	0.000271812	0.0119987	no
chrX	16315100	16315599	13.8144	1.72371e-08	1.38202e-06	yes
chr3L	11615300	11615799	13.7966	2.25924e-07	1.58616e-05	yes
chrX	2078400	2078899	13.7791	3.88966e-06	0.000230873	no
chr2R	5017400	5017899	13.7662	3.96429e-07	2.70028e-05	yes
chrX	8473600	8474099	13.7543	1.2383e-15	2.18427e-13	yes
chr3R	9850300	9850799	13.7368	0.000366959	0.0157796	yes
chrX	15899400	15899899	13.7237	0.000302394	0.0132322	yes
chr2L	9778100	9778599	13.7168	6.97758e-06	0.00039958	yes
chr2L	2874200	2874699	13.6771	1.18326e-10	1.21463e-08	yes
chr2L	2492500	2492999	13.657	8.40575e-11	8.7639e-09	no
chr2R	16491400	16491899	13.6565	0.000115068	0.00543112	yes
chr3R	11972300	11972799	13.5581	6.27118e-06	0.000361476	yes
chr3L	15228600	15229099	13.5544	5.6469e-06	0.000327668	no
chr3L	14031400	14031899	13.5473	0.000366238	0.0157509	yes
chr3L	4103700	4104199	13.5264	8.26667e-05	0.00399985	yes
chr2R	3876300	3876799	13.5084	4.90529e-08	3.73789e-06	yes
chrX	19941700	19942199	13.4882	1.29126e-06	8.20225e-05	no
chr3R	9486500	9486999	13.3711	0.000254598	0.0113015	no
chr2R	15329500	15329999	13.3174	1.12184e-13	1.60657e-11	yes
chr3L	11282900	11283399	13.2969	1.25147e-06	7.96165e-05	yes
chr2L	3018200	3018699	13.2964	1.04073e-09	9.62937e-08	yes
chrX	15795100	15795599	13.2964	0.000402027	0.0171538	no
chrX	6484600	6485099	13.2776	6.27322e-05	0.00309834	no
chr2L	17450500	17450999	13.2765	3.24593e-17	6.59353e-15	yes
chr3R	1292500	1292999	13.2524	1.94883e-06	0.000120965	no
chr2R	91900	92399	13.2347	9.56967e-12	1.11031e-09	no
chr2L	15577200	15577699	13.161	1.83312e-05	0.000987568	no
chrX	16531800	16532299	13.1572	0.000116369	0.00548876	no
chrX	13171900	13172399	13.1568	2.76316e-05	0.00144654	no
chr3L	19795100	19795599	13.1225	3.00345e-05	0.00156291	no
chr2L	9618800	9619299	13.0217	0.000381781	0.0163583	no
chrX	8453900	8454399	12.9983	0.000104844	0.00498133	yes
chr3L	11203600	11204099	12.9825	3.61683e-05	0.00185841	yes
chr2R	12427300	12427799	12.9651	6.36252e-08	4.78406e-06	no
chrX	7955300	7955799	12.9498	2.28793e-05	0.00121409	yes
chr2R	17967400	17967899	12.8743	1.17315e-05	0.000650022	yes
chr2L	4384900	4385399	12.8144	0.000155496	0.00718109	no
chr3L	17839400	17839899	12.8011	7.84102e-08	5.82311e-06	yes
chr2L	6422900	6423399	12.7566	0.000251363	0.0111681	yes
chr2L	19958400	19958899	12.7377	4.09603e-18	8.99931e-16	no
chr3R	5201700	5202199	12.7376	1.21698e-05	0.000672835	yes
chr3L	723300	723799	12.7054	1.33611e-08	1.08502e-06	yes
chr2R	18490300	18490799	12.7002	2.26062e-06	0.000139166	no
chrX	4978600	4979099	12.6608	4.02423e-08	3.09654e-06	no
chrX	2546500	2546999	12.6464	0.000217462	0.00978029	yes
chr3L	11555400	11555899	12.6072	4.60305e-06	0.000270198	no
chr2R	8803200	8803699	12.5971	1.1962e-07	8.68124e-06	no
chrX	6699300	6699799	12.5962	0.000161455	0.00743531	yes
chr2R	5984200	5984699	12.4694	9.13966e-12	1.06296e-09	yes
chr2L	13552200	13552699	12.4189	1.54587e-07	1.10745e-05	no
chrX	16859900	16860399	12.3931	5.98655e-12	7.12781e-10	yes
chr2L	7049000	7049499	12.2813	6.94251e-09	5.84768e-07	yes
chr2R	8594100	8594599	12.2626	4.46063e-06	0.000262314	no
chr2L	16287300	16287799	12.2307	0.000173594	0.00794807	no
chrX	3646900	3647399	12.2284	6.25657e-07	4.14161e-05	no
chr2L	4371700	4372199	12.182	2.83443e-09	2.49457e-07	no
chr2L	8385800	8386299	12.156	0.000238861	0.0106643	yes
chr3R	10051100	10051599	12.1515	0.000360728	0.0155341	no
chr3R	17077700	17078199	12.1514	8.29513e-08	6.14149e-06	no
chr2R	17044900	17045399	12.1437	5.48707e-11	5.83648e-09	yes
chr3R	2645900	2646399	12.1318	7.1608e-14	1.04727e-11	no
chr2L	22173600	22174099	12.1072	4.04557e-09	3.50218e-07	no
chr3L	7908100	7908599	12.1036	9.41994e-10	8.75482e-08	no
chr2L	20971100	20971599	12.073	0.000306452	0.0134007	yes
chr2L	19123500	19123999	12.0619	2.60194e-09	2.30005e-07	no
chr2R	1347900	1348399	12.0489	0.000375475	0.0161136	yes
chrX	6240800	6241299	11.9534	1.49598e-05	0.000815838	no
chr3R	3942100	3942599	11.9528	0.000295165	0.0129444	yes
chr3R	1386800	1387299	11.9419	0.000259695	0.0115084	no
chrX	6967300	6967799	11.8833	5.06669e-06	0.000295637	yes
chr2R	16727000	16727499	11.8666	5.51509e-07	3.68348e-05	yes
chr2R	13300100	13300599	11.7843	0.000396725	0.0169462	no
chr3L	19038500	19038999	11.7635	4.1546e-05	0.00211213	no
chr2R	19274800	19275299	11.7351	4.55607e-05	0.00230315	no
chr2R	7664900	7665399	11.7119	5.66002e-07	3.7753e-05	no
chr3L	3373700	3374199	11.6574	0.000310867	0.0135759	yes
chr2R	5876300	5876799	11.623	1.02649e-15	1.82504e-13	yes
chr2R	9225200	9225699	11.6081	5.13186e-05	0.00257223	yes
chr2L	14142800	14143299	11.558	1.7676e-05	0.000954438	no
chr3R	12274200	12274699	11.4834	1.17364e-05	0.000650234	yes
chr3R	8194600	8195099	11.4799	1.8696e-05	0.00100578	yes
chrX	4581800	4582299	11.4561	7.24389e-12	8.52449e-10	yes
chrX	5794200	5794699	11.4541	4.69402e-08	3.58559e-06	yes
chr2R	12203200	12203699	11.4121	0.000193361	0.00878466	no
chr3R	17488300	17488799	11.4061	1.08983e-09	1.00581e-07	yes
chr3R	22806700	22807199	11.3588	0.000210792	0.00950125	no
chr2L	10606400	10606899	11.3461	0.00030994	0.013541	no
chr3R	16882500	16882999	11.3263	8.43419e-09	7.03031e-07	yes
chr3R	1938400	1938899	11.3013	0.00020602	0.00930849	no
chr3L	4661300	4661799	11.2869	1.00005e-06	6.44465e-05	no
chr3R	3942800	3943299	11.2631	2.58849e-05	0.00136153	yes
chrX	19325100	19325599	11.2572	1.29537e-06	8.22611e-05	no
chr3R	4293500	4293999	11.1706	3.10988e-05	0.00161525	yes
chr3R	20834700	20835199	11.1691	3.13599e-07	2.1605e-05	no
chr3L	12117900	12118399	11.1608	0.000410717	0.0174886	no
chr3R	21146700	21147199	11.1362	6.89322e-11	7.25587e-09	no
chrX	18551000	18551499	11.1273	9.04713e-05	0.00435124	no
chr3L	12843200	12843699	11.1198	0.000255309	0.011328	no
chr3R	10954200	10954699	11.0914	2.39137e-06	0.000146742	yes
chr2L	1518200	1518699	11.0746	9.92259e-05	0.0047345	no
chr3R	26835800	26836299	11.0017	0.000384904	0.0164854	yes
chr3L	24276500	24276999	10.9848	5.73664e-47	4.73226e-43	yes
chr3R	22251200	22251699	10.951	0.000314422	0.0137174	yes
chr2R	11419500	11419999	10.9255	0.000334655	0.0145145	no
chr3L	3455700	3456199	10.9181	0.000131301	0.00613447	yes
chr3R	5179000	5179499	10.8061	5.93304e-08	4.47589e-06	no
chr2L	5889600	5890099	10.7969	2.19689e-06	0.000135458	yes
chr3R	3937100	3937599	10.7926	0.000185066	0.00843745	yes
chr3R	5336400	5336899	10.7912	0.000160258	0.0073846	yes
chr3L	2635500	2635999	10.7718	0.000381205	0.016336	yes
chr3L	9480700	9481199	10.7611	0.000262125	0.0116059	no
chr3R	5005300	5005799	10.7187	0.000138418	0.00644818	no
chr2R	11984200	11984699	10.7103	0.000387275	0.0165784	no
chr2L	18470900	18471399	10.6978	5.13192e-05	0.00257223	no
chr3L	10048700	10049199	10.6922	0.000318992	0.0138942	no
chrX	1265500	1265999	10.6663	0.000396965	0.0169558	no
chrX	19789700	19790199	10.618	1.7633e-08	1.41221e-06	no
chrX	6494300	6494799	10.5917	8.16726e-06	0.000463238	yes
chr3R	4671800	4672299	10.5863	3.97445e-05	0.002028	yes
chr2L	8013800	8014299	10.5623	0.000363955	0.0156585	no
chr3R	20380800	20381299	10.5285	9.05769e-08	6.67594e-06	no
chr2R	12674300	12674799	10.5262	3.21391e-06	0.000193269	yes
chr2L	22169900	22170399	10.5171	5.13683e-08	3.90409e-06	no
chrX	18737500	18737999	10.5122	2.7363e-05	0.00143338	no
chr3L	9394300	9394799	10.5001	7.47742e-05	0.0036445	yes
chr3L	13838700	13839199	10.487	2.94654e-05	0.00153501	no
chrX	13231400	13231899	10.4848	1.52336e-10	1.546e-08	no
chr3R	24647500	24647999	10.4728	5.08359e-08	3.86703e-06	yes
chr2L	1172600	1173099	10.4536	2.52227e-05	0.00132917	yes
chr2L	5057900	5058399	10.4439	2.85871e-07	1.9818e-05	no
chr2L	5534300	5534799	10.4292	0.000185484	0.00845521	no
chr3L	3761600	3762099	10.4115	4.2652e-06	0.000251483	yes
chr2R	16200900	16201399	10.3875	0.000210134	0.00947416	yes
chr3L	9665300	9665799	10.3716	0.000322697	0.0140407	yes
chr2R	8780800	8781299	10.358	4.15123e-08	3.18856e-06	no
chr3L	17951100	17951599	10.3452	1.42374e-05	0.000779036	yes
chrX	6747300	6747799	10.328	2.06188e-06	0.000127559	yes
chr2R	7037200	7037699	10.309	1.23577e-05	0.000682318	no
chr3R	22303000	22303499	10.2972	3.1464e-05	0.00163306	no
chr2R	13970500	13970999	10.2794	3.57735e-06	0.000213546	no
chr3L	3090500	3090999	10.2644	1.91866e-12	2.4113e-10	no
chr3R	14739500	14739999	10.2422	0.000164615	0.00757035	no
chr2R	7245000	7245499	10.1955	4.76838e-07	3.2115e-05	no
chr2R	16313500	16313999	10.1911	4.8428e-05	0.00243782	no
chr3L	23088400	23088899	10.1778	0.000317331	0.0138306	no
chr3L	23983700	23984199	10.1306	2.56449e-07	1.78806e-05	yes
chr2L	22678300	22678799	10.1283	1.58888e-29	1.17413e-26	no
chrX	20294700	20295199	10.1261	5.06521e-05	0.00254142	no
chr3L	15491500	15491999	10.093	0.000295866	0.0129734	no
chrX	4573300	4573799	10.0902	0.00011072	0.00524101	no
chr3R	17603400	17603899	10.0767	0.000282784	0.012449	no
chr2R	8887600	8888099	10.0644	3.3336e-06	0.000199918	no
chr2R	5179100	5179599	10.0474	4.75079e-05	0.0023942	no
chr3L	11224600	11225099	10.0423	0.00032879	0.01428	no
chr3R	8750300	8750799	10.0403	5.30351e-08	4.02341e-06	no
chr2L	8646300	8646799	10.0117	8.28329e-08	6.13394e-06	yes
chr3L	2634000	2634499	10.0006	3.53271e-07	2.41977e-05	no
chr3L	2170800	2171299	9.96838	9.18395e-06	0.00051662	no
chr3L	14754800	14755299	9.94731	0.000126707	0.00593806	no
chr3L	18916900	18917399	9.9259	2.42225e-05	0.00127971	no
chrX	12525300	12525799	9.91561	2.27427e-05	0.00120723	yes
chr2R	13149200	13149699	9.90956	0.000377021	0.0161752	yes
chr3L	5571600	5572099	9.90467	5.1647e-08	3.92348e-06	yes
chr2R	14059700	14060199	9.86179	0.000388144	0.0166108	no
chr3L	11112700	11113199	9.86078	7.81409e-15	1.26129e-12	yes
chr3L	6972800	6973299	9.84472	2.92555e-14	4.44985e-12	yes
chr3L	8047300	8047799	9.84418	2.41211e-05	0.00127493	no
chr2L	8129100	8129599	9.80011	4.42277e-07	2.99242e-05	yes
chr3R	7939400	7939899	9.79945	0.000174441	0.00798499	no
chr2R	7539800	7540299	9.79652	7.00006e-11	7.35701e-09	no
chr2R	5079300	5079799	9.78369	2.03535e-07	1.43792e-05	yes
chrX	1374400	1374899	9.78308	5.77196e-06	0.000334458	yes
chr3L	634800	635299	9.71084	3.21326e-05	0.00166516	yes
chr2R	19933700	19934199	9.68118	1.49311e-06	9.40685e-05	yes
chr3L	1546400	1546899	9.67809	2.15279e-08	1.70886e-06	yes
chr2R	2898300	2898799	9.66502	1.84995e-05	0.000996222	yes
chrX	14963200	14963699	9.65115	3.54118e-06	0.000211615	yes
chr2R	15309200	15309699	9.64997	1.31839e-06	8.36269e-05	no
chr2L	17824600	17825099	9.64091	9.28871e-05	0.00445637	no
chr2R	4700	5199	9.63093	0.000197788	0.00896686	no
chr2R	4611900	4612399	9.57686	3.12448e-09	2.73762e-07	no
chr3R	5092400	5092899	9.57249	5.60322e-07	3.7387e-05	yes
chrX	6367300	6367799	9.53527	2.83622e-10	2.79781e-08	no
chr3L	22200	22699	9.5287	8.03454e-07	5.24248e-05	no
chr2R	17104800	17105299	9.51309	1.95989e-07	1.38663e-05	no
chr3R	9207300	9207799	9.46904	1.0263e-05	0.000573383	no
chrX	12616300	12616799	9.44756	0.000233178	0.0104322	no
chr2R	19274400	19274899	9.43043	1.0635e-05	0.000592487	no
chr2L	8042600	8043099	9.42553	1.40131e-08	1.13479e-06	no
chr2L	6538300	6538799	9.39616	1.09771e-05	0.000610464	yes
chr2L	10182600	10183099	9.35184	5.32118e-05	0.00266003	no
chr3L	5758400	5758899	9.34861	0.000254622	0.0113021	yes
chrX	8165200	8165699	9.30115	0.000248272	0.0110425	no
chr2R	11632000	11632499	9.27538	3.13338e-05	0.00162674	yes
chr3R	4845400	4845899	9.23274	0.000329714	0.0143178	no
chr3R	1091900	1092399	9.22498	6.3266e-05	0.00312099	yes
chrX	5123700	5124199	9.22313	3.47977e-06	0.000208219	no
chr3L	7799700	7800199	9.21698	3.01314e-05	0.00156767	no
chr2R	7919100	7919599	9.2131	3.2783e-06	0.000196826	yes
chr3R	12015200	12015699	9.21278	3.4687e-33	4.10433e-30	yes
chr3L	12494000	12494499	9.16976	5.38864e-08	4.08559e-06	no
chr3L	5516600	5517099	9.12155	0.00018919	0.00861163	no
chr3L	8760600	8761099	9.12136	0.000107315	0.00509205	no
chr2L	13394900	13395399	9.12009	2.01149e-09	1.80124e-07	no
chr2R	2186100	2186599	9.11706	1.01136e-42	4.6313e-39	yes
chrX	7082400	7082899	9.08175	0.000196737	0.00892547	no
chr2L	13082600	13083099	8.9967	8.38645e-10	7.83248e-08	yes
chr3R	4065200	4065699	8.99234	1.031e-05	0.000575926	yes
chr3R	1478300	1478799	8.98931	7.6818e-06	0.000437431	no
chr3L	20396900	20397399	8.98223	9.97718e-09	8.23269e-07	yes
chrX	11686500	11686999	8.96877	4.37252e-05	0.00221557	yes
chr2L	2885000	2885499	8.95985	0.000409064	0.0174246	yes
chr3L	9504400	9504899	8.94556	1.20887e-11	1.38501e-09	no
chr3R	18588100	18588599	8.92696	0.000279383	0.0123077	no
chr3L	7838900	7839399	8.91698	0.000105579	0.00501397	no
chr2R	2902800	2903299	8.89908	1.53154e-06	9.63123e-05	yes
chr3L	10767000	10767499	8.8395	0.00024295	0.0108294	yes
chr2R	8749700	8750199	8.83292	1.61557e-58	1.56594e-53	yes
chr3R	13349500	13349999	8.83205	5.46244e-05	0.00272638	yes
chr3R	5536600	5537099	8.82093	0.000137333	0.00639866	no
chr3R	4649500	4649999	8.82	5.71711e-05	0.00284384	yes
chr3L	20386700	20387199	8.8185	7.32117e-12	8.61021e-10	no
chr3R	7398200	7398699	8.79781	0.000164282	0.00755591	no
chr3L	16371400	16371899	8.75846	0.000130746	0.00611137	no
chrX	8786100	8786599	8.74321	2.09243e-37	4.40105e-34	yes
chr3R	4059000	4059499	8.73899	0.000289494	0.0127228	no
chr3R	3011800	3012299	8.69908	9.99439e-08	7.32457e-06	yes
chr3R	7505200	7505699	8.6858	9.99813e-09	8.24881e-07	no
chr2L	13804000	13804499	8.68049	7.30018e-06	0.000416945	yes
chr2R	19737400	19737899	8.65353	6.66681e-09	5.62891e-07	yes
chr3R	7464500	7464999	8.63971	0.000159671	0.00736015	yes
chr2L	19425200	19425699	8.59218	3.9576e-06	0.000234631	yes
chr2L	7570200	7570699	8.58905	4.25198e-05	0.00215862	no
chr3R	10290100	10290599	8.58006	2.89669e-06	0.000175491	yes
chr2L	19035100	19035599	8.56676	0.000188172	0.00856818	yes
chr2R	5474300	5474799	8.55445	4.96567e-05	0.0024947	no
chr2R	1727600	1728099	8.54809	4.90537e-05	0.00246633	no
chr3R	296100	296599	8.54424	6.00044e-06	0.000346971	yes
chrX	10137200	10137699	8.50161	8.60241e-08	6.35447e-06	no
chr2R	13503900	13504399	8.46847	0.000223893	0.010047	no
chr3L	15269400	15269899	8.45335	0.000412059	0.0175406	no
chr3R	26122400	26122899	8.45149	2.4711e-06	0.000151291	yes
chr2L	8449800	8450299	8.41946	0.000199889	0.00905507	no
chr2R	14104600	14105099	8.40127	0.000191596	0.00871297	yes
chr3R	25693100	25693599	8.37729	1.2543e-06	7.97792e-05	yes
chrX	13176600	13177099	8.37296	5.63461e-05	0.00280581	yes
chr3L	17052800	17053299	8.3419	6.61815e-06	0.00038027	no
chr3R	14652600	14653099	8.3398	1.88005e-05	0.00101084	no
chr2R	14059000	14059499	8.33269	2.29852e-16	4.33585e-14	no
chr3R	17796600	17797099	8.31441	8.49809e-07	5.52881e-05	no
chr3L	23580800	23581299	8.30617	3.62196e-19	8.77306e-17	no
chr3R	16836300	16836799	8.30286	0.000296948	0.0130166	no
chr2L	1188600	1189099	8.2977	0.000270664	0.0119517	yes
chr2L	4086000	4086499	8.28775	0.000250516	0.0111343	yes
chr3L	11765000	11765499	8.28292	1.78809e-06	0.000111565	no
chr2R	8870200	8870699	8.27974	4.89968e-05	0.00246389	no
chr2R	8754500	8754999	8.25951	6.76697e-56	4.37272e-51	no
chr2L	16491000	16491499	8.2383	0.000264893	0.0117177	yes
chr3R	25694800	25695299	8.22918	0.000159486	0.0073522	no
chr3R	24674800	24675299	8.18149	5.14242e-06	0.000299846	yes
chr2L	480200	480699	8.14162	7.51252e-06	0.000428336	yes
chr2R	11989900	11990399	8.12144	0.000339889	0.01472	yes
chr3L	19090300	19090799	8.10588	4.44059e-07	3.00396e-05	no
chrX	6626100	6626599	8.06919	3.27281e-09	2.86112e-07	no
chr3L	1336100	1336599	8.05285	2.24058e-05	0.0011907	yes
chr3L	14238500	14238999	8.03814	0.000331564	0.0143933	no
chrX	3954200	3954699	8.03343	9.72196e-06	0.000544979	yes
chr3L	1876000	1876499	8.03068	3.37879e-05	0.00174441	no
chr3L	11526200	11526699	8.00877	2.33451e-07	1.63595e-05	yes
chr2L	21518400	21518899	7.99033	1.34204e-16	2.58696e-14	no
chr3R	26292100	26292599	7.98699	1.84635e-07	1.31084e-05	yes
chr2L	21452300	21452799	7.98675	2.7792e-36	4.98856e-33	no
chr3L	8087800	8088299	7.9863	5.48941e-05	0.0027389	yes
chr2L	13211700	13212199	7.98011	5.95902e-20	1.54541e-17	no
chr3R	12107000	12107499	7.96307	2.9353e-05	0.00152943	no
chr3L	16042900	16043399	7.9368	1.49054e-05	0.000813179	yes
chr3L	3124900	3125399	7.92445	6.78598e-08	5.08006e-06	yes
chr2L	16284300	16284799	7.90837	0.000234734	0.0104966	yes
chr3L	20183300	20183799	7.87377	3.80975e-05	0.00195098	no
chr3R	20382100	20382599	7.87134	1.16198e-05	0.00064396	no
chr3R	14022300	14022799	7.85532	0.000107969	0.0051208	no
chr3L	8797500	8797999	7.85125	0.000254509	0.0112988	no
chr3R	14898400	14898899	7.84377	0.000228527	0.0102387	yes
chr3R	19208900	19209399	7.82292	1.32458e-06	8.40059e-05	no
chrX	17835000	17835499	7.82288	0.000162732	0.0074897	no
chr3R	12827700	12828199	7.82053	1.29434e-07	9.35672e-06	no
chr3R	19163300	19163799	7.81298	3.71576e-06	0.000221274	yes
chr2L	8716300	8716799	7.80647	0.00015153	0.00701295	no
chr2L	10443400	10443899	7.80338	7.18207e-05	0.00350937	no
chr2L	13215500	13215999	7.79112	4.43539e-05	0.00224566	no
chr3L	16214900	16215399	7.79079	1.10167e-07	8.03025e-06	no
chr3L	769100	769599	7.76435	2.33086e-06	0.000143248	yes
chr3R	7870600	7871099	7.7536	8.41693e-06	0.000476492	yes
chr2L	256500	256999	7.75214	5.10233e-05	0.00255927	no
chr3R	22740500	22740999	7.72659	5.80578e-05	0.002884	no
chr3L	20779000	20779499	7.71151	1.13951e-05	0.000632409	no
chr3R	5342600	5343099	7.70854	3.79697e-05	0.00194477	yes
chr3L	17948100	17948599	7.70387	2.70477e-05	0.00141789	no
chrX	13714900	13715399	7.69466	9.79401e-06	0.000548656	yes
chr3L	2583100	2583599	7.69284	3.4126e-05	0.0017603	yes
chr2L	21523300	21523799	7.67821	3.31843e-16	6.16775e-14	no
chr3L	23191900	23192399	7.67482	1.85983e-18	4.22095e-16	yes
chr3L	20691100	20691599	7.65951	0.000403545	0.0172135	yes
chr3L	19287200	19287699	7.64929	0.000376761	0.0161653	no
chrX	21666600	21667099	7.63664	0.00031111	0.013585	yes
chr2L	12630600	12631099	7.62264	0.000113165	0.0053465	no
chrX	3828900	3829399	7.61743	0.000201641	0.00912876	no
chr3R	3935200	3935699	7.60965	0.000217726	0.00979065	yes
chr3R	18193600	18194099	7.60178	7.61989e-08	5.66975e-06	yes
chr3R	21354400	21354899	7.60068	0.000231333	0.0103561	yes
chr2L	16146100	16146599	7.58231	7.8254e-16	1.40963e-13	no
chr2L	19492900	19493399	7.56569	8.21646e-05	0.00397771	no
chr2L	22813700	22814199	7.55443	1.26847e-12	1.62632e-10	yes
chr3R	2647900	2648399	7.50614	7.10353e-11	7.46118e-09	no
chr2R	1496200	1496699	7.49986	0.000145468	0.00675634	no
chr2L	2160800	2161299	7.49337	0.00036575	0.0157309	yes
chr2L	9861000	9861499	7.48189	1.84287e-05	0.000992687	no
chr2L	5520500	5520999	7.48052	4.58734e-06	0.000269316	yes
chr3L	3400400	3400899	7.47692	3.35715e-05	0.00173447	yes
chr2L	452700	453199	7.4597	4.18639e-08	3.21366e-06	yes
chr2L	21457400	21457899	7.44529	1.4758e-34	2.07314e-31	no
chr3L	20507100	20507599	7.44238	2.47157e-05	0.00130416	no
chr3R	980900	981399	7.44149	0.00029424	0.0129118	no
chr3R	22942200	22942699	7.43528	0.000177386	0.00811179	yes
chr2R	1155300	1155799	7.4283	2.53309e-05	0.00133433	no
chr2L	14713400	14713899	7.41781	0.000322196	0.0140206	no
chrX	11216500	11216999	7.41429	1.95529e-05	0.00104882	yes
chr3R	27709100	27709599	7.3949	0.000316987	0.0138172	yes
chrX	9766800	9767299	7.36921	3.63507e-05	0.00186686	yes
chr2L	14399500	14399999	7.36842	7.39445e-06	0.000421915	yes
chr3L	1488300	1488799	7.35913	2.90839e-07	2.01324e-05	no
chr2L	21467700	21468199	7.33747	2.07884e-34	2.86829e-31	no
chrX	20254400	20254899	7.31453	0.000370346	0.0159129	no
chr3L	22936500	22936999	7.31039	8.19147e-08	6.06981e-06	yes
chrX	4186800	4187299	7.29287	4.9192e-06	0.000287681	no
chrX	1974500	1974999	7.29263	0.000122669	0.00576511	no
chr3L	14716500	14716999	7.28147	1.44611e-05	0.000790347	no
chr3R	11850400	11850899	7.27694	1.19107e-06	7.59775e-05	no
chrX	13015900	13016399	7.26031	0.000240308	0.0107236	no
chr3L	8971500	8971999	7.23663	4.27989e-06	0.000252272	no
chr2L	9231200	9231699	7.2012	9.72882e-05	0.00465082	yes
chr2L	5458900	5459399	7.17092	0.00022049	0.00990734	yes
chrX	8584100	8584599	7.16939	6.89845e-06	0.000395379	no
chr2R	8867900	8868399	7.1671	0.000246	0.0109524	yes
chr2R	1056300	1056799	7.12824	5.94164e-32	5.92196e-29	yes
chr3R	19847700	19848199	7.12225	3.96192e-06	0.000234869	yes
chr2L	2236500	2236999	7.11731	0.000285342	0.0125536	no
chr2L	5306600	5307099	7.1132	5.58022e-07	3.72485e-05	yes
chr2L	120500	120999	7.08623	7.54676e-10	7.09726e-08	yes
chr3R	21714100	21714599	7.06528	0.000186847	0.00851267	yes
chr3L	13016300	13016799	7.04095	1.1641e-08	9.52586e-07	no
chrX	4578500	4578999	7.03937	0.000205175	0.00927394	yes
chr2L	21418200	21418699	7.02909	3.62446e-33	4.26694e-30	no
chr2L	21462700	21463199	7.0248	3.81452e-33	4.48161e-30	no
chrX	5629900	5630399	7.01475	0.000200092	0.00906355	yes
chr3R	9260400	9260899	7.01432	0.000408084	0.0173873	no
chr3R	13240800	13241299	7.00083	0.000195124	0.00885887	no
chr3R	27397500	27397999	6.98298	0.000212526	0.0095757	no
chr3L	5179400	5179899	6.9678	5.80365e-05	0.0028832	no
chr3L	23507600	23508099	6.95798	4.8291e-09	4.14164e-07	no
chrX	20326900	20327399	6.94581	5.01317e-05	0.00251661	yes
chr2R	8502000	8502499	6.91562	0.000153513	0.00709685	no
chr2L	9236200	9236699	6.90847	0.000146841	0.00681522	no
chr3R	3374700	3375199	6.9081	9.19313e-05	0.0044147	yes
chr2L	21528100	21528599	6.90523	4.08284e-15	6.83097e-13	no
chr2R	17270100	17270599	6.84278	6.28994e-05	0.00310554	yes
chr3L	15213800	15214299	6.83741	0.000162948	0.00749904	no
chr2R	5326700	5327199	6.82456	0.000179727	0.00821254	yes
chr2R	6535600	6536099	6.82295	1.1259e-05	0.000625364	no
chr2L	6085900	6086399	6.82043	1.10636e-05	0.000615095	yes
chr2L	12692700	12693199	6.81993	6.68473e-06	0.000383811	no
chr2R	17069900	17070399	6.81216	2.55776e-07	1.7839e-05	no
chr2L	5630000	5630499	6.80891	4.27215e-06	0.000251854	no
chr2L	244300	244799	6.79946	3.70131e-06	0.000220504	yes
chrX	11377200	11377699	6.78357	1.14561e-05	0.00063555	yes
chr2L	21423100	21423599	6.77713	2.81855e-32	2.94022e-29	no
chr3R	22105200	22105699	6.74055	0.000147903	0.00686119	yes
chr2L	12546500	12546999	6.73834	0.00010541	0.00500676	yes
chr2L	21472700	21473199	6.73396	4.02113e-32	4.09913e-29	no
chr3R	8201100	8201599	6.7319	6.10592e-05	0.003022	no
chrX	9762900	9763399	6.72337	0.000216043	0.00972211	no
chr3R	26886700	26887199	6.70159	2.82083e-05	0.00147435	no
chr2L	17573600	17574099	6.69821	0.000221377	0.00994442	no
chr3L	15589300	15589799	6.6946	3.37989e-07	2.32056e-05	yes
chr3R	10451200	10451699	6.6844	2.56389e-05	0.00134927	yes
chr2L	1989200	1989699	6.6709	0.000139662	0.0065033	yes
chr2L	21477800	21478299	6.67023	6.82052e-32	6.73452e-29	no
chr2R	13031000	13031499	6.65394	2.63715e-05	0.00138513	no
chr3L	20201900	20202399	6.63661	3.83701e-05	0.00196364	yes
chr2L	21438500	21438999	6.62841	9.67103e-32	9.37392e-29	no
chr3R	24425800	24426299	6.62041	3.00127e-07	2.07359e-05	no
chr2R	5729800	5730299	6.61376	2.50637e-06	0.000153273	yes
chr3L	10021300	10021799	6.57208	4.2373e-06	0.000250028	no
chr2R	9370400	9370899	6.5645	1.05489e-07	7.70767e-06	no
chr3R	7257000	7257499	6.54048	0.000124442	0.00584203	yes
chr3R	5226700	5227199	6.52534	2.36309e-05	0.00125078	no
chr2L	10666300	10666799	6.47415	0.000360901	0.0155393	no
chr3R	16460300	16460799	6.46502	0.000357836	0.0154181	no
chr2R	9020200	9020699	6.45138	0.000223978	0.0100504	no
chr3R	14920300	14920799	6.44573	4.88514e-05	0.00245711	no
chr2R	2636500	2636999	6.4326	3.64749e-05	0.00187295	no
chr2R	6742000	6742499	6.42958	6.2151e-06	0.000358421	no
chr3L	11704200	11704699	6.42484	0.000272741	0.0120365	no
chr2L	7032300	7032799	6.42322	1.02428e-05	0.000572335	yes
chr3R	16557600	16558099	6.41866	0.000176302	0.00806447	no
chr2R	8050400	8050899	6.41374	4.66698e-05	0.00235482	no
chr2L	3872200	3872699	6.40998	6.28783e-06	0.000362346	yes
chr3R	9803200	9803699	6.40432	6.78048e-05	0.00332698	yes
chr2L	9894800	9895299	6.38107	2.44589e-06	0.000149826	no
chr2R	9841300	9841799	6.37963	3.28877e-05	0.00170179	yes
chr3L	23951000	23951499	6.3755	7.35475e-06	0.000419815	yes
chr3R	11487700	11488199	6.33739	0.000173497	0.00794451	no
chr3L	17987500	17987999	6.32656	5.35437e-05	0.00267565	yes
chr3R	8806500	8806999	6.3092	0.000300611	0.0131611	no
chr3R	6186300	6186799	6.2993	9.81971e-05	0.00469042	no
chr3L	12519600	12520099	6.28131	1.84693e-05	0.000994827	yes
chr3L	1350500	1350999	6.27398	0.000350549	0.0151323	yes
chr2L	13511100	13511599	6.27319	2.27267e-05	0.00120649	yes
chr3R	9485900	9486399	6.26917	4.91537e-06	0.000287471	no
chr2L	21676600	21677099	6.26638	0.00024883	0.0110657	no
chr2L	5739300	5739799	6.26621	0.000146092	0.00678289	yes
chr2L	22532200	22532699	6.24037	5.93392e-36	1.00611e-32	yes
chr2L	72800	73299	6.23658	4.83717e-06	0.000283183	no
chr2L	16141500	16141999	6.19987	8.21337e-08	6.08448e-06	no
chr2R	2609900	2610399	6.18286	0.00031094	0.0135786	no
chr2L	482900	483399	6.18101	0.000122324	0.00574982	no
chr2L	6088400	6088899	6.15154	0.00014665	0.00680717	yes
chr3R	26713600	26714099	6.13844	2.28867e-06	0.000140759	yes
chr3L	23725700	23726199	6.12161	2.55835e-38	6.01152e-35	yes
chr2L	21310800	21311299	6.08136	7.87364e-05	0.0038248	yes
chr2L	5021800	5022299	6.07826	7.70681e-05	0.00374898	yes
chr2L	12585000	12585499	6.04687	0.000176077	0.0080551	no
chr3L	12997200	12997699	6.01373	0.000168054	0.00771356	no
chr3R	10112400	10112899	6.00707	4.54379e-05	0.00229744	yes
chr2R	2517800	2518299	5.99946	3.10925e-05	0.001615	yes
chr2R	18817500	18817999	5.98333	0.000361652	0.0155675	yes
chr3L	14031000	14031499	5.9825	0.000374191	0.016065	yes
chr2L	7859600	7860099	5.96036	1.04897e-05	0.000585006	yes
chr2R	5033600	5034099	5.95904	0.000363285	0.0156332	no
chr3R	2740600	2741099	5.93872	0.000232023	0.0103846	no
chr2L	19003000	19003499	5.8823	0.000225662	0.0101197	no
chr3L	4544200	4544699	5.86506	5.08574e-07	3.41319e-05	yes
chr3L	8757600	8758099	5.85019	3.26877e-05	0.00169197	yes
chr3L	23410900	23411399	5.82998	9.23264e-07	5.97928e-05	no
chr3R	20382700	20383199	5.82216	0.000351988	0.0151886	no
chr3R	22055100	22055599	5.79452	0.000204338	0.00924032	yes
chr2L	20172300	20172799	5.79248	9.05356e-05	0.00435361	no
chr3L	14670400	14670899	5.76802	0.00024589	0.0109479	no
chr3L	12954700	12955199	5.75783	2.41217e-14	3.70387e-12	no
chr3L	5145400	5145899	5.74169	0.000393393	0.016815	yes
chr2R	17030600	17031099	5.70563	0.000421428	0.0179171	no
chr2L	7779300	7779799	5.6984	1.03501e-05	0.00057797	no
chr3R	4869400	4869899	5.69187	4.38891e-06	0.000258332	yes
chr3L	17853800	17854299	5.69167	1.20231e-34	1.71169e-31	yes
chr3L	23674900	23675399	5.68908	2.12359e-14	3.28068e-12	no
chr2R	4609000	4609499	5.67994	0.000372774	0.0160089	yes
chr3R	24670000	24670499	5.66865	6.94507e-07	4.57239e-05	yes
chr3R	4280500	4280999	5.64936	0.000259053	0.0114812	no
chr3R	25848300	25848799	5.6293	0.000265006	0.0117223	no
chr3L	17418300	17418799	5.6127	2.47708e-05	0.00130683	no
chr2L	9711100	9711599	5.59944	0.000304718	0.0133299	no
chrX	12476800	12477299	5.59873	0.000144193	0.00670114	yes
chr3R	12341700	12342199	5.56523	0.000184295	0.00840562	no
chr2R	8101100	8101599	5.52129	3.18586e-05	0.00165177	no
chr2R	10492600	10493099	5.48221	4.19488e-05	0.0021315	no
chr3L	23862900	23863399	5.47923	8.35772e-10	7.80725e-08	yes
chr2L	19815700	19816199	5.45706	8.57825e-16	1.53929e-13	no
chr2L	3540400	3540899	5.4122	0.000320086	0.0139361	yes
chr3R	1020500	1020999	5.38877	3.29533e-05	0.00170503	no
chr3R	27045300	27045799	5.34966	7.18345e-05	0.0035099	no
chr3L	17756000	17756499	5.34184	0.000147255	0.00683331	no
chr2R	19284000	19284499	5.33844	4.57024e-05	0.00230981	no
chr2L	3788300	3788799	5.32802	7.17101e-06	0.000410091	no
chr3L	23962300	23962799	5.29854	6.61774e-05	0.00325344	no
chr2R	15060800	15061299	5.29405	0.000131275	0.0061336	no
chr2L	21708500	21708999	5.26734	1.40292e-06	8.86842e-05	no
chr3R	26276600	26277099	5.25127	5.60739e-05	0.00279357	no
chr2R	6040000	6040499	5.251	2.13474e-05	0.00113893	no
chr3L	5174000	5174499	5.24273	7.82092e-08	5.80902e-06	yes
chr3L	23143500	23143999	5.19966	5.65664e-09	4.80917e-07	no
chr3R	11519800	11520299	5.18004	1.0241e-06	6.59051e-05	no
chr3L	17563400	17563899	5.17723	4.77156e-06	0.000279497	yes
chr3R	27894100	27894599	5.12586	0.000316926	0.0138151	no
chr2L	22671500	22671999	5.12326	1.441e-06	9.09775e-05	no
chrX	13528500	13528999	5.11582	0.000375073	0.0160986	yes
chr3L	15134700	15135199	5.10867	2.37484e-05	0.0012566	yes
chr3R	11798400	11798899	5.10707	0.000218657	0.00983104	yes
chr3L	17599700	17600199	5.08087	9.80261e-05	0.00468302	yes
chr2R	2584000	2584499	5.07658	8.29252e-05	0.00401136	yes
chrX	21664800	21665299	5.05553	3.57485e-06	0.000213407	yes
chr3R	18201300	18201799	5.05499	0.000385017	0.0164897	no
chrX	11219000	11219499	5.04796	7.95464e-05	0.00386092	no
chr2L	22562700	22563199	5.03913	0.00014397	0.00669182	no
chr2R	8549100	8549599	5.00749	2.03184e-05	0.00108678	yes
chr2L	21655800	21656299	5.0024	7.44534e-34	9.64357e-31	yes
chr3L	17145500	17145999	4.99941	1.06475e-05	0.000593125	yes
chr3R	14100200	14100699	4.98199	4.97792e-05	0.00249989	no
chr3R	24496300	24496799	4.97255	0.000229719	0.0102905	yes
chr3L	17705900	17706399	4.96817	0.000363681	0.0156479	yes
chrX	459800	460299	4.94253	0.000278398	0.012268	no
chr2R	2101400	2101899	4.94206	1.55931e-07	1.11659e-05	no
chr2L	2306500	2306999	4.93196	0.000298409	0.0130765	no
chr3L	24345500	24345999	4.90805	2.90046e-19	7.09192e-17	no
chr2R	3658900	3659399	4.81111	7.04619e-05	0.00344718	yes
chr2L	8100500	8100999	4.80501	7.99381e-05	0.00387783	yes
chr2R	19944900	19945399	4.77783	0.000340943	0.0147602	no
chr2R	12901500	12901999	4.75484	0.000305655	0.0133684	no
chr3L	14961000	14961499	4.72678	0.000259833	0.0115127	no
chr2L	22323100	22323599	4.68003	1.23867e-14	1.95407e-12	no
chr3R	21440000	21440499	4.67619	0.000292898	0.0128582	no
chrX	2488800	2489299	4.5828	0.000242795	0.0108234	yes
chr2L	8948800	8949299	4.54117	0.000114197	0.00539223	no
chr3L	526300	526799	4.51535	0.00021351	0.00961442	yes
chr2L	22219300	22219799	4.50994	2.73386e-26	1.34853e-23	yes
chr2R	749500	749999	4.50938	6.04833e-19	1.43689e-16	yes
chrX	3336000	3336499	4.43592	0.000274741	0.0121197	no
chr3L	23105700	23106199	4.41687	2.56496e-34	3.49344e-31	yes
chr2L	6371000	6371499	4.39674	0.00040178	0.0171439	yes
chr3L	8676400	8676899	4.39248	0.00013333	0.00622289	yes
chr2R	13480000	13480499	4.34959	0.000348142	0.0150428	no
chr3L	24243900	24244399	4.3426	6.83995e-06	0.000392239	no
chr3R	18246600	18247099	4.32807	0.000357362	0.0153999	yes
chr3R	20952900	20953399	4.32186	0.000349369	0.0150885	no
chr3R	773600	774099	4.25495	7.35464e-05	0.00358782	no
chr2L	20157600	20158099	4.19541	3.03431e-05	0.00157819	no
chr3R	11235600	11236099	4.16573	0.000328602	0.0142727	yes
chrX	10068700	10069199	4.13218	6.21545e-12	7.38146e-10	yes
chr2R	13032700	13033199	4.08827	6.39898e-07	4.22962e-05	no
chr3R	18181900	18182399	4.04768	0.000257094	0.0114022	no
chr2L	20156000	20156499	4.04002	4.32979e-05	0.00219554	no
chr3L	12950500	12950999	4.03264	2.1964e-07	1.54382e-05	no
chr2L	21605000	21605499	3.99581	8.12717e-05	0.00393842	no
chr3L	24053700	24054199	3.95026	0.000129255	0.00604677	no
chr3L	11782700	11783199	3.92328	6.65483e-06	0.000382188	no
chr3R	10522800	10523299	3.92231	0.00039563	0.0169031	yes
chr2L	901500	901999	3.8931	9.16342e-08	6.75045e-06	no
chr2L	21653000	21653499	3.8167	7.66454e-22	2.36595e-19	yes
chr3R	11334300	11334799	3.80266	9.60561e-06	0.000538829	yes
chr3L	23352500	23352999	3.78514	4.67935e-05	0.00236065	yes
chr2R	21145100	21145599	3.74911	8.13013e-05	0.00393936	no
chr3L	24264600	24265099	3.74574	1.12974e-13	1.61727e-11	no
chr2R	1253500	1253999	3.69999	3.11827e-05	0.00161954	yes
chr2L	21507900	21508399	3.59947	6.79819e-13	8.96407e-11	no
chr2L	20164200	20164699	3.55686	4.28283e-05	0.00217315	no
chr2L	21487700	21488199	3.48631	1.94585e-12	2.44204e-10	no
chr2L	21497800	21498299	3.47082	2.02366e-11	2.25243e-09	no
chr2R	2335800	2336299	3.46947	3.44575e-07	2.36285e-05	no
chr3R	8195400	8195899	3.45302	9.96949e-05	0.00475493	yes
chr2R	2323900	2324399	3.40123	0.000258221	0.0114465	no
chr2L	21492700	21493199	3.39996	4.50861e-12	5.45126e-10	no
chrX	21801300	21801799	3.37583	6.41774e-09	5.42887e-07	no
chr2R	37600	38099	3.3569	2.61896e-17	5.3602e-15	yes
chr2L	21537800	21538299	3.33611	6.40811e-12	7.59552e-10	no
chr2L	23008900	23009399	3.33237	4.52186e-09	3.8899e-07	no
chr2L	21553500	21553999	3.30363	4.68432e-19	1.12386e-16	yes
chr2L	21512900	21513399	3.18237	4.00151e-11	4.31752e-09	no
chr2R	2154700	2155199	3.1313	5.69384e-07	3.79677e-05	no
chr2L	21532500	21532999	3.12797	6.99732e-11	7.3548e-09	no
chr3R	8973500	8973999	3.08012	3.30766e-17	6.71541e-15	no
chr3L	23768800	23769299	3.0756	1.55101e-15	2.7043e-13	yes
chr2L	22179900	22180399	3.07512	2.37939e-07	1.6656e-05	no
chrX	21685100	21685599	3.0701	3.85992e-06	0.000229179	no
chr3R	32100	32599	3.00711	1.38356e-16	2.66346e-14	no
chr3R	898400	898899	2.97008	2.46816e-16	4.64831e-14	no
chr3L	24352700	24353199	2.95835	3.08813e-08	2.40873e-06	no
chr2L	21503000	21503499	2.91806	6.20585e-10	5.89436e-08	no
chr2R	2287200	2287699	2.90493	1.25192e-10	1.28238e-08	no
chr2L	21454000	21454499	2.86748	1.54465e-05	0.000840764	no
chr3L	23775400	23775899	2.78832	5.24575e-15	8.6522e-13	no
chr3R	6062200	6062699	2.7794	5.99231e-15	9.81946e-13	no
chr3L	24385500	24385999	2.77509	1.0486e-10	1.08357e-08	yes
chr3L	24280900	24281399	2.76021	5.34907e-05	0.00267323	yes
chr3L	20210400	20210899	2.70833	2.43584e-14	3.73676e-12	no
chr2R	2188700	2189199	2.6502	0.000357076	0.0153893	no
chr2R	2367800	2368299	2.58208	9.44264e-05	0.00452387	no
chr2R	2357500	2357999	2.56291	0.000190528	0.00866779	yes
chr2L	21429500	21429999	2.49604	9.25601e-05	0.00444214	no
chr2R	2371000	2371499	2.48542	7.80974e-05	0.00379534	no
chrX	8374900	8375399	2.48292	2.58233e-15	4.40087e-13	no
chr2L	22275800	22276299	2.47956	1.47978e-08	1.19494e-06	no
chrX	21771900	21772399	2.45331	1.02036e-12	1.32163e-10	yes
chr2L	21424800	21425299	2.42474	5.55391e-05	0.00276859	no
chr2L	21419400	21419899	2.39829	0.000208392	0.00940471	no
chr3L	22781000	22781499	2.38794	2.01274e-06	0.000124711	yes
chr2R	755900	756399	2.38225	2.59676e-14	3.97e-12	yes
chrX	21816500	21816999	2.37447	9.12286e-10	8.49501e-08	yes
chr2L	21439800	21440299	2.37246	0.000126106	0.00591204	no
chr2L	21434800	21435299	2.30818	4.98001e-08	3.79184e-06	no
chr2L	20282100	20282599	2.30321	5.26199e-10	5.03695e-08	no
chrX	21586300	21586799	2.29561	2.96991e-08	2.32198e-06	yes
chr3R	3534300	3534799	2.27601	1.47211e-06	9.28263e-05	yes
chr2L	23004400	23004899	2.27435	2.75444e-05	0.00144237	no
chr2R	71200	71699	2.26851	5.89004e-06	0.000340841	yes
chrX	21635300	21635799	2.25825	0.0001871	0.00852285	yes
chrX	13358000	13358499	2.21793	4.63281e-10	4.46629e-08	no
chr3R	3520900	3521399	2.18556	7.48505e-06	0.000426917	no
chrX	16391400	16391899	2.16856	9.97374e-10	9.25103e-08	no
chr2L	21484200	21484699	2.14299	5.15777e-07	3.45854e-05	no
chr2L	21540700	21541199	2.13854	5.77837e-07	3.84982e-05	no
chr2L	22835800	22836299	2.13498	2.98323e-07	2.0621e-05	no
chr2L	1806000	1806499	2.13014	1.01308e-08	8.35296e-07	no
chrX	21764300	21764799	2.11265	5.26337e-09	4.49156e-07	yes
chr2L	21499500	21499999	2.01815	2.8955e-06	0.000175436	no
chr2R	574200	574699	1.95238	6.43317e-08	4.83531e-06	yes
chr2R	567200	567699	1.94563	4.55305e-07	3.0752e-05	yes
chr2R	2319400	2319899	1.92647	9.80134e-06	0.000549003	no
chr2R	2318500	2318999	1.8615	6.81043e-05	0.00334027	no
chr2L	22841300	22841799	1.84077	1.21917e-05	0.000673889	no
chr2L	22781000	22781499	1.83617	0.000152543	0.00705563	no
chr2R	1179700	1180199	1.74924	2.17839e-05	0.00116041	yes
chr2L	22407500	22407999	1.70699	3.30546e-05	0.00170966	no
