# Supplementary material for: Genome-wide identification of hypoxia-induced enhancer regions
Source: PeerJ. 2015 Dec 21;3:e1527. doi: 10.7717/peerj.1527 (PMC4690393; doi:10.7717/peerj.1527)
Supplement: File S6 [file peerj-03-1527-s006.xls]

## Sheet: Sheet1
CG42457	CG42457	CG42457	3R:13757594-13841501	q1	q2	NOTEST	0.381643	7.37297e-06	-15.6596	0.000462736	0.999631	1	no
test_id	gene_id	gene	locus	sample_1	sample_2	status	Normoxic	Hypoxic	log2(fold_change)	test_stat	p_value	q_value	significant
snoRNA:Me18S-A425	snoRNA:Me18S-A425	snoRNA:Me18S-A425	3R:7047615-7050666	q1	q2	LOWDATA	0	0	6.91559e-310	0	1	1	no
snmRNA:430:CR33730	snmRNA:430:CR33730	snmRNA:430:CR33730	2L:21458011-21458580	q1	q2	LOWDATA	0	0	6.91558e-310	0	1	1	no
snmRNA:430:CR33732	snmRNA:430:CR33732	snmRNA:430:CR33732	2L:21468114-21468683	q1	q2	LOWDATA	0	0	6.91558e-310	0	1	1	no
snmRNA:430:CR33737	snmRNA:430:CR33737	snmRNA:430:CR33737	2L:21493439-21494008	q1	q2	LOWDATA	0	0	6.91558e-310	0	1	1	no
snmRNA:430:CR33739	snmRNA:430:CR33739	snmRNA:430:CR33739	2L:21503537-21504106	q1	q2	LOWDATA	0	0	6.91558e-310	0	1	1	no
snmRNA:430:CR33740	snmRNA:430:CR33740	snmRNA:430:CR33740	2L:21508582-21509151	q1	q2	LOWDATA	0	0	6.91558e-310	0	1	1	no
snmRNA:430:CR33741	snmRNA:430:CR33741	snmRNA:430:CR33741	2L:21513626-21514195	q1	q2	LOWDATA	0	0	6.91558e-310	0	1	1	no
snmRNA:430:CR33742	snmRNA:430:CR33742	snmRNA:430:CR33742	2L:21518671-21519240	q1	q2	LOWDATA	0	0	6.91558e-310	0	1	1	no
snmRNA:430:CR33743	snmRNA:430:CR33743	snmRNA:430:CR33743	2L:21523514-21524083	q1	q2	LOWDATA	0	0	6.91558e-310	0	1	1	no
snmRNA:430:CR33745	snmRNA:430:CR33745	snmRNA:430:CR33745	2L:21533200-21533769	q1	q2	LOWDATA	0	0	6.91558e-310	0	1	1	no
snmRNA:649	snmRNA:649	snmRNA:649	3R:8237530-8239460	q1	q2	LOWDATA	0	0	6.91558e-310	0	1	1	no
snmRNA:763	snmRNA:763	snmRNA:763	X:19195353-19201957	q1	q2	LOWDATA	0	0	6.91558e-310	0	1	1	no
snmRNA:430:CR33734	snmRNA:430:CR33734	snmRNA:430:CR33734	2L:21478200-21478769	q1	q2	LOWDATA	0	0	6.91557e-310	0	1	1	no
snmRNA:430:CR33735	snmRNA:430:CR33735	snmRNA:430:CR33735	2L:21483243-21483812	q1	q2	LOWDATA	0	0	6.91557e-310	0	1	1	no
snmRNA:430:CR33736	snmRNA:430:CR33736	snmRNA:430:CR33736	2L:21488394-21488963	q1	q2	LOWDATA	0	0	6.91557e-310	0	1	1	no
snmRNA:430:CR33744	snmRNA:430:CR33744	snmRNA:430:CR33744	2L:21528357-21528926	q1	q2	LOWDATA	0	0	6.91557e-310	0	1	1	no
snmRNA:430:CR33746	snmRNA:430:CR33746	snmRNA:430:CR33746	2L:21538244-21538813	q1	q2	LOWDATA	0	0	6.91557e-310	0	1	1	no
mir-279	mir-279	mir-279	3R:25040283-25045389	q1	q2	LOWDATA	0	0	6.91554e-310	0	1	1	no
snmRNA:430:CR33727	snmRNA:430:CR33727	snmRNA:430:CR33727	2L:21423753-21424322	q1	q2	LOWDATA	0	0	6.91554e-310	0	1	1	no
snmRNA:430:CR33728	snmRNA:430:CR33728	snmRNA:430:CR33728	2L:21433861-21434430	q1	q2	LOWDATA	0	0	6.91554e-310	0	1	1	no
snoRNA:Me18S-A1374	snoRNA:Me18S-A1374	snoRNA:Me18S-A1374	3R:15286809-15421117	q1	q2	LOWDATA	0	0	6.91554e-310	0	1	1	no
snoRNA:Me28S-C2645a	snoRNA:Me28S-C2645a	snoRNA:Me28S-C2645a	2L:20647532-20648848	q1	q2	LOWDATA	0	0	6.91553e-310	0	1	1	no
snoRNA:Me28S-C2645c	snoRNA:Me28S-C2645c	snoRNA:Me28S-C2645c	2L:20647532-20648848	q1	q2	LOWDATA	0	0	6.91553e-310	0	1	1	no
snmRNA:184	snmRNA:184	snmRNA:184	2R:17207542-17229352	q1	q2	LOWDATA	0	0	6.91552e-310	0	1	1	no
snoRNA:Me28S-G2596	snoRNA:Me28S-G2596	snoRNA:Me28S-G2596	2R:17207542-17229352	q1	q2	LOWDATA	0	0	6.91552e-310	0	1	1	no
snmRNA:430:CR33731	snmRNA:430:CR33731	snmRNA:430:CR33731	2L:21463071-21463640	q1	q2	LOWDATA	0	0	6.91551e-310	0	1	1	no
snmRNA:430:CR33738	snmRNA:430:CR33738	snmRNA:430:CR33738	2L:21498484-21499053	q1	q2	LOWDATA	0	0	6.91551e-310	0	1	1	no
snmRNA:128	snmRNA:128	snmRNA:128	2L:5100876-5205690	q1	q2	LOWDATA	0	0	6.91549e-310	0	1	1	no
snmRNA:204	snmRNA:204	snmRNA:204	X:13009169-13022827	q1	q2	LOWDATA	0	0	6.91549e-310	0	1	1	no
snmRNA:419	snmRNA:419	snmRNA:419	3R:8185732-8188975	q1	q2	LOWDATA	0	0	6.91549e-310	0	1	1	no
snmRNA:430:CR33729	snmRNA:430:CR33729	snmRNA:430:CR33729	2L:21452950-21453519	q1	q2	LOWDATA	0	0	6.91549e-310	0	1	1	no
snmRNA:430:CR33733	snmRNA:430:CR33733	snmRNA:430:CR33733	2L:21473157-21473726	q1	q2	LOWDATA	0	0	6.91549e-310	0	1	1	no
snmRNA:765	snmRNA:765	snmRNA:765	2L:5100876-5205690	q1	q2	LOWDATA	0	0	6.91549e-310	0	1	1	no
CG18139	CG18139	CG18139	3R:13384651-13394126	q1	q2	LOWDATA	0	0	6.91548e-310	0	1	1	no
mir-iab-4-3p	mir-iab-4-3p	mir-iab-4-3p	3R:12675725-12682219	q1	q2	LOWDATA	0	0	6.91548e-310	0	1	1	no
mir-iab-4-5p	mir-iab-4-5p	mir-iab-4-5p	3R:12675725-12682219	q1	q2	LOWDATA	0	0	6.91548e-310	0	1	1	no
snoRNA:Me28S-G1083a	snoRNA:Me28S-G1083a	snoRNA:Me28S-G1083a	2R:20062249-20073866	q1	q2	LOWDATA	0	0	6.91548e-310	0	1	1	no
snoRNA:Me28S-G1083c	snoRNA:Me28S-G1083c	snoRNA:Me28S-G1083c	2R:20062249-20073866	q1	q2	LOWDATA	0	0	6.91548e-310	0	1	1	no
snoRNA:Me28S-G1083d	snoRNA:Me28S-G1083d	snoRNA:Me28S-G1083d	2R:20062249-20073866	q1	q2	LOWDATA	0	0	6.91548e-310	0	1	1	no
snoRNA:Or-CD9b	snoRNA:Or-CD9b	snoRNA:Or-CD9b	2R:20062249-20073866	q1	q2	LOWDATA	0	0	6.91548e-310	0	1	1	no
CG12508	CG12508	CG12508	2L:19969483-20017282	q1	q2	LOWDATA	0	0	6.91537e-310	0	1	1	no
CG9965	CG9965	CG9965	3L:2895213-2959579	q1	q2	LOWDATA	0	0	6.91537e-310	0	1	1	no
snmRNA:400	snmRNA:400	snmRNA:400	X:1417932-1553962	q1	q2	LOWDATA	0	0	6.91537e-310	0	1	1	no
snoRNA:660	snoRNA:660	snoRNA:660	2R:16831532-16833945	q1	q2	LOWDATA	0	0	6.91537e-310	0	1	1	no
snoRNA:Or-aca2	snoRNA:Or-aca2	snoRNA:Or-aca2	X:7793652-7795362	q1	q2	LOWDATA	0	0	6.91537e-310	0	1	1	no
CG42518	CG42518,MED9	CG42518,MED9	2R:14054731-14055885	q1	q2	OK	0	45.5004	1.79769e+308	1.79769e+308	7.66849e-09	1.55113e-06	yes
5-HT7	5-HT7	5-HT7	3R:26794863-26842569	q1	q2	NOTEST	0	0.593136	1.79769e+308	1.79769e+308	0.0227501	1	no
825-Oak	825-Oak	825-Oak	3L:19464755-19465328	q1	q2	NOTEST	0	0.976968	1.79769e+308	1.79769e+308	0.265986	1	no
Ace	Ace	Ace	3R:9053963-9085240	q1	q2	NOTEST	0	0.668553	1.79769e+308	1.79769e+308	0.0363447	1	no
Acp32CD	Acp32CD	Acp32CD	2L:11013220-11066997	q1	q2	NOTEST	0	1.46558	1.79769e+308	1.79769e+308	0.0786496	1	no
Acp76A	Acp76A	Acp76A	3L:19043856-19045126	q1	q2	NOTEST	0	1.9469	1.79769e+308	1.79769e+308	0.0227501	1	no
Arr2	Arr2	Arr2	3L:8640244-8644111	q1	q2	NOTEST	0	1.93605	1.79769e+308	1.79769e+308	0.0147282	1	no
Ast-CC	Ast-CC	Ast-CC	2L:11083458-11085170	q1	q2	NOTEST	0	0.545812	1.79769e+308	1.79769e+308	0.158655	1	no
AttA	AttA	AttA	2R:10634866-10635699	q1	q2	NOTEST	0	3.43382	1.79769e+308	1.79769e+308	0.0227501	1	no
AttB	AttB	AttB	2R:10636727-10640774	q1	q2	OK	0	4.97483	1.79769e+308	1.79769e+308	0.00715294	0.132369	no
AttD	AttD	AttD	3R:13450989-13451810	q1	q2	NOTEST	0	0.898151	1.79769e+308	1.79769e+308	0.158655	1	no
BBS4	BBS4	BBS4	2R:7023432-7026766	q1	q2	NOTEST	0	1.93051	1.79769e+308	1.79769e+308	0.0126737	1	no
BG642378	BG642378	BG642378	3L:19121549-19122765	q1	q2	NOTEST	0	0.51349	1.79769e+308	1.79769e+308	0.158655	1	no
Buffy	Buffy	Buffy	2R:7566977-7576264	q1	q2	NOTEST	0	0.459983	1.79769e+308	1.79769e+308	0.158655	1	no
CG10041	CG10041	CG10041	3R:8176536-8177801	q1	q2	NOTEST	0	2.59445	1.79769e+308	1.79769e+308	0.0227501	1	no
CG10182	CG10182	CG10182	3R:19412928-19415537	q1	q2	NOTEST	0	0.253216	1.79769e+308	1.79769e+308	0.158655	1	no
CG10186	CG10186	CG10186	2L:19508952-19517201	q1	q2	NOTEST	0	0.0894847	1.79769e+308	1.79769e+308	0.30677	1	no
CG10211	CG10211	CG10211	2L:18517492-18531782	q1	q2	NOTEST	0	0.101317	1.79769e+308	1.79769e+308	0.158655	1	no
CG10237	CG10237	CG10237	2L:19435843-19441278	q1	q2	NOTEST	0	1.9241	1.79769e+308	1.79769e+308	0.0639953	1	no
CG10253	CG10253	CG10253	2R:10817587-10822366	q1	q2	NOTEST	0	0.251247	1.79769e+308	1.79769e+308	0.233009	1	no
CG10257	CG10257	CG10257	2R:10830115-10850451	q1	q2	NOTEST	0	0.512905	1.79769e+308	1.79769e+308	0.236531	1	no
CG10298	CG10298	CG10298	3R:2168723-2169521	q1	q2	NOTEST	0	3.58597	1.79769e+308	1.79769e+308	0.0227501	1	no
CG10440	CG10440	CG10440	2R:17447750-17458957	q1	q2	NOTEST	0	0.452828	1.79769e+308	1.79769e+308	0.0786496	1	no
CG10459	CG10459	CG10459	2R:5593788-5596227	q1	q2	NOTEST	0	4.09493	1.79769e+308	1.79769e+308	0.00233887	1	no
CG10472	CG10472	CG10472	3L:6053045-6056006	q1	q2	NOTEST	0	0.671019	1.79769e+308	1.79769e+308	0.158655	1	no
CG10486	CG10486	CG10486	3L:5897310-5899799	q1	q2	NOTEST	0	0.232931	1.79769e+308	1.79769e+308	0.158655	1	no
CG10514	CG10514	CG10514	3R:21104145-21105541	q1	q2	NOTEST	0	1.28841	1.79769e+308	1.79769e+308	0.0416323	1	no
CG10559	CG10559	CG10559	3R:21140215-21141838	q1	q2	NOTEST	0	0.394252	1.79769e+308	1.79769e+308	0.158655	1	no
CG10562	CG10562	CG10562	3R:21146774-21148473	q1	q2	NOTEST	0	0.73704	1.79769e+308	1.79769e+308	0.0786496	1	no
CG10591	CG10591	CG10591	3L:5591656-5592789	q1	q2	NOTEST	0	1.11802	1.79769e+308	1.79769e+308	0.0786496	1	no
CG10827	CG10827	CG10827	3R:16803997-16840182	q1	q2	NOTEST	0	0.661711	1.79769e+308	1.79769e+308	0.0786496	1	no
CG10859	CG10859	CG10859	2L:13396391-13398664	q1	q2	NOTEST	0	1.21053	1.79769e+308	1.79769e+308	0.0126737	1	no
CG10918	CG10918	CG10918	X:21295614-21328761	q1	q2	NOTEST	0	1.10449	1.79769e+308	1.79769e+308	0.158655	1	no
CG10947	CG10947	CG10947	2L:20385292-20399394	q1	q2	NOTEST	0	0.212442	1.79769e+308	1.79769e+308	0.234463	1	no
CG10969	CG10969	CG10969	3L:12772027-12774121	q1	q2	NOTEST	0	0.256832	1.79769e+308	1.79769e+308	0.158655	1	no
CG11093	CG11093	CG11093	4:982966-999048	q1	q2	NOTEST	0	0.922872	1.79769e+308	1.79769e+308	0.0553849	1	no
CG11149	CG11149	CG11149	2L:5718120-5720896	q1	q2	NOTEST	0	0.287035	1.79769e+308	1.79769e+308	0.278004	1	no
CG11155	CG11155	CG11155	4:1147232-1156547	q1	q2	NOTEST	0	1.46935	1.79769e+308	1.79769e+308	0.00376412	1	no
CG11253	CG11253	CG11253	3L:13017862-13019537	q1	q2	NOTEST	0	1.87678	1.79769e+308	1.79769e+308	0.0126737	1	no
CG11291	CG11291	CG11291	2R:18098945-18100209	q1	q2	NOTEST	0	0.964747	1.79769e+308	1.79769e+308	0.0786496	1	no
CG11320	CG11320	CG11320	2L:6617130-6621700	q1	q2	NOTEST	0	1.29299	1.79769e+308	1.79769e+308	0.0416323	1	no
CG11321	CG11321	CG11321	2L:6760526-6770949	q1	q2	NOTEST	0	0.167543	1.79769e+308	1.79769e+308	0.0416323	1	no
CG11423	CG11423	CG11423	2R:13480318-13491489	q1	q2	NOTEST	0	1.50206	1.79769e+308	1.79769e+308	0.00715294	1	no
CG11438	CG11438	CG11438	3L:22459931-22461178	q1	q2	NOTEST	0	0.930544	1.79769e+308	1.79769e+308	0.0786496	1	no
CG11453	CG11453	CG11453	3R:15609244-15611252	q1	q2	NOTEST	0	0.29651	1.79769e+308	1.79769e+308	0.158655	1	no
CG11592	CG11592	CG11592	2L:283384-291010	q1	q2	NOTEST	0	0.674906	1.79769e+308	1.79769e+308	0.119933	1	no
CG11619	CG11619	CG11619	3L:18979158-18981258	q1	q2	NOTEST	0	0.512039	1.79769e+308	1.79769e+308	0.0786496	1	no
CG11637	CG11637	CG11637	3L:18885482-18891390	q1	q2	NOTEST	0	2.95008	1.79769e+308	1.79769e+308	0.0512142	1	no
CG11663	CG11663	CG11663	X:785379-802854	q1	q2	NOTEST	0	1.10953	1.79769e+308	1.79769e+308	0.158655	1	no
CG11825	CG11825	CG11825	2R:6307918-6308572	q1	q2	NOTEST	0	1.2367	1.79769e+308	1.79769e+308	0.158655	1	no
CG11893	CG11893	CG11893	3R:21115610-21117088	q1	q2	NOTEST	0	0.801519	1.79769e+308	1.79769e+308	0.0786496	1	no
CG11913	CG11913	CG11913	3R:21173089-21298778	q1	q2	NOTEST	0	0.656221	1.79769e+308	1.79769e+308	0.121454	1	no
CG12020	CG12020	CG12020	3L:1795425-1798610	q1	q2	NOTEST	0	0.467512	1.79769e+308	1.79769e+308	0.158655	1	no
CG12105	CG12105	CG12105	3L:1602953-1617355	q1	q2	NOTEST	0	0.170239	1.79769e+308	1.79769e+308	0.0786496	1	no
CG12164	CG12164	CG12164	2R:3198912-3200855	q1	q2	NOTEST	0	0.407144	1.79769e+308	1.79769e+308	0.158655	1	no
CG12201	CG12201	CG12201	3R:7797415-7798627	q1	q2	NOTEST	0	0.554508	1.79769e+308	1.79769e+308	0.237455	1	no
CG12419	CG12419	CG12419	3R:5700402-5814598	q1	q2	OK	0	7.60945	1.79769e+308	1.79769e+308	0.0655001	0.394953	no
CG12523	CG12523	CG12523	3L:10794291-10795201	q1	q2	NOTEST	0	1.37432	1.79769e+308	1.79769e+308	0.0786496	1	no
CG12641	CG12641	CG12641	X:10229916-10241827	q1	q2	NOTEST	0	0.409203	1.79769e+308	1.79769e+308	0.158655	1	no
CG12661	CG12661	CG12661	X:8801100-8947352	q1	q2	NOTEST	0	2.52898	1.79769e+308	1.79769e+308	0.238916	1	no
CG12725	CG12725	CG12725	X:13295871-13296896	q1	q2	NOTEST	0	0.590984	1.79769e+308	1.79769e+308	0.158655	1	no
CG12783	CG12783	CG12783	3R:12437350-12439122	q1	q2	NOTEST	0	0.727652	1.79769e+308	1.79769e+308	0.0786496	1	no
CG12824	CG12824	CG12824	2R:3677895-3678676	q1	q2	NOTEST	0	1.04058	1.79769e+308	1.79769e+308	0.158655	1	no
CG12825	CG12825	CG12825	2R:3676718-3677496	q1	q2	NOTEST	0	1.28923	1.79769e+308	1.79769e+308	0.158655	1	no
CG12914	CG12914	CG12914	2R:6135318-6142479	q1	q2	NOTEST	0	0.46472	1.79769e+308	1.79769e+308	0.23875	1	no
CG12991	CG12991	CG12991	X:17473890-17492995	q1	q2	NOTEST	0	0.943481	1.79769e+308	1.79769e+308	0.0900199	1	no
CG13078	CG13078	CG13078	2L:19563929-19565162	q1	q2	OK	0	5.46636	1.79769e+308	1.79769e+308	0.00233887	0.0712266	no
CG13188	CG13188	CG13188	2R:7826988-7856348	q1	q2	NOTEST	0	0.180365	1.79769e+308	1.79769e+308	0.238003	1	no
CG13239	CG13239	CG13239	3L:22853886-22854590	q1	q2	NOTEST	0	0.969912	1.79769e+308	1.79769e+308	0.158655	1	no
CG13305	CG13305	CG13305	3L:8638011-8639918	q1	q2	NOTEST	0	0.519531	1.79769e+308	1.79769e+308	0.21803	1	no
CG13314	CG13314	CG13314	3L:8974894-8979189	q1	q2	OK	0	5.07221	1.79769e+308	1.79769e+308	0.0327422	0.290745	no
CG13318	CG13318	CG13318	3R:4596968-4598408	q1	q2	NOTEST	0	0.457383	1.79769e+308	1.79769e+308	0.158655	1	no
CG13376	CG13376	CG13376	X:160277-160859	q1	q2	NOTEST	0	2.56485	1.79769e+308	1.79769e+308	0.0786496	1	no
CG13482	CG13482	CG13482	3L:14267446-14361748	q1	q2	NOTEST	0	1.44242	1.79769e+308	1.79769e+308	0.158655	1	no
CG13506	CG13506	CG13506	2R:18270640-18281527	q1	q2	NOTEST	0	0.176084	1.79769e+308	1.79769e+308	0.158655	1	no
CG13565	CG13565	CG13565	2R:19834481-19836137	q1	q2	NOTEST	0	1.25265	1.79769e+308	1.79769e+308	0.158655	1	no
CG13587	CG13587	CG13587	2R:20485517-20487344	q1	q2	NOTEST	0	0.630832	1.79769e+308	1.79769e+308	0.239208	1	no
CG13597	CG13597	CG13597	3R:19717405-19719105	q1	q2	NOTEST	0	0.67646	1.79769e+308	1.79769e+308	0.0786496	1	no
CG13708	CG13708	CG13708	3L:4829091-4833074	q1	q2	NOTEST	0	0.39343	1.79769e+308	1.79769e+308	0.0416323	1	no
CG13717	CG13717	CG13717	3L:4629815-4630202	q1	q2	NOTEST	0	2.64191	1.79769e+308	1.79769e+308	0.158655	1	no
CG13741	CG13741	CG13741	2R:4975357-4982173	q1	q2	NOTEST	0	0.839172	1.79769e+308	1.79769e+308	0.0660576	1	no
CG13759	CG13759	CG13759	X:2475064-2479732	q1	q2	NOTEST	0	2.15129	1.79769e+308	1.79769e+308	0.0966286	1	no
CG13826	CG13826	CG13826	3R:19047885-19052430	q1	q2	NOTEST	0	0.475291	1.79769e+308	1.79769e+308	0.158655	1	no
CG13843	CG13843	CG13843	3R:18413476-18439374	q1	q2	NOTEST	0	0.496605	1.79769e+308	1.79769e+308	0.239335	1	no
CG13847	CG13847	CG13847	3R:18250935-18261490	q1	q2	NOTEST	0	0.194414	1.79769e+308	1.79769e+308	0.158655	1	no
CG13877	CG13877	CG13877	3L:216644-223069	q1	q2	NOTEST	0	1.45062	1.79769e+308	1.79769e+308	0.298046	1	no
CG13937	CG13937	CG13937	3L:1876550-1883037	q1	q2	NOTEST	0	1.44987	1.79769e+308	1.79769e+308	0.0972797	1	no
CG1394	CG1394	CG1394	X:11063854-11064681	q1	q2	NOTEST	0	0.778617	1.79769e+308	1.79769e+308	0.158655	1	no
CG14000	CG14000	CG14000	2L:5907179-5921242	q1	q2	NOTEST	0	1.23385	1.79769e+308	1.79769e+308	0.0416323	1	no
CG14006	CG14006	CG14006	2L:5724657-5760047	q1	q2	NOTEST	0	0.352025	1.79769e+308	1.79769e+308	0.238436	1	no
CG14131	CG14131	CG14131	3L:11767749-11783108	q1	q2	NOTEST	0	0.418893	1.79769e+308	1.79769e+308	0.123063	1	no
CG14180	CG14180	CG14180	3L:9465969-9467604	q1	q2	NOTEST	0	0.517319	1.79769e+308	1.79769e+308	0.158655	1	no
CG14260	CG14260	CG14260	3R:23091178-23098995	q1	q2	NOTEST	0	0.681874	1.79769e+308	1.79769e+308	0.238358	1	no
CG14269	CG14269	CG14269	X:3286518-3342976	q1	q2	NOTEST	0	3.07502	1.79769e+308	1.79769e+308	0.0227501	1	no
CG14304	CG14304	CG14304	3R:14418739-14447049	q1	q2	NOTEST	0	0.58192	1.79769e+308	1.79769e+308	0.09076	1	no
CG14309	CG14309	CG14309	3R:14203841-14210723	q1	q2	NOTEST	0	0.13804	1.79769e+308	1.79769e+308	0.158655	1	no
CG14317	CG14317	CG14317	3R:13906842-13908189	q1	q2	NOTEST	0	0.849177	1.79769e+308	1.79769e+308	0.0786496	1	no
CG14372	CG14372	CG14372	3R:9276311-9291828	q1	q2	NOTEST	0	0.131356	1.79769e+308	1.79769e+308	0.158655	1	no
CG14395	CG14395	CG14395	3R:8489942-8499681	q1	q2	NOTEST	0	0.526828	1.79769e+308	1.79769e+308	0.0907679	1	no
CG14410	CG14410	CG14410	X:14730757-14731363	q1	q2	NOTEST	0	3.61795	1.79769e+308	1.79769e+308	0.0416323	1	no
CG14419	CG14419	CG14419	X:2779213-2779944	q1	q2	NOTEST	0	3.68112	1.79769e+308	1.79769e+308	0.0227501	1	no
CG14445	CG14445	CG14445	X:6131349-6134591	q1	q2	NOTEST	0	0.36165	1.79769e+308	1.79769e+308	0.234979	1	no
CG14448	CG14448	CG14448	3L:22781538-22782347	q1	q2	NOTEST	0	1.60352	1.79769e+308	1.79769e+308	0.0786496	1	no
CG14521	CG14521	CG14521	3R:24748765-24796076	q1	q2	NOTEST	0	0.335732	1.79769e+308	1.79769e+308	0.0786496	1	no
CG14535	CG14535	CG14535	2L:7844904-7855255	q1	q2	NOTEST	0	0.0898776	1.79769e+308	1.79769e+308	0.158655	1	no
CG14556	CG14556	CG14556	3R:21932591-21955912	q1	q2	NOTEST	0	0.494658	1.79769e+308	1.79769e+308	0.158655	1	no
CG14627	CG14627	CG14627	X:1075719-1077382	q1	q2	NOTEST	0	0.41873	1.79769e+308	1.79769e+308	0.158655	1	no
CG14718	CG14718	CG14718	3R:7526335-7528442	q1	q2	NOTEST	0	0.255078	1.79769e+308	1.79769e+308	0.158655	1	no
CG14756	CG14756	CG14756	2R:4092392-4093211	q1	q2	NOTEST	0	1.57747	1.79769e+308	1.79769e+308	0.0786496	1	no
CG14778	CG14778	CG14778	X:1360785-1364647	q1	q2	OK	0	7.06756	1.79769e+308	1.79769e+308	0.00233887	0.0712266	no
CG14829	CG14829	CG14829	3L:7230473-7231199	q1	q2	NOTEST	0	3.19011	1.79769e+308	1.79769e+308	0.0416323	1	no
CG14876	CG14876	CG14876	3R:11659183-11660147	q1	q2	NOTEST	0	0.736124	1.79769e+308	1.79769e+308	0.158655	1	no
CG14929	CG14929	CG14929	2L:11517403-11521444	q1	q2	NOTEST	0	1.53115	1.79769e+308	1.79769e+308	0.0208046	1	no
CG15034	CG15034	CG15034	X:7175121-7299793	q1	q2	NOTEST	0	0.822867	1.79769e+308	1.79769e+308	0.23955	1	no
CG15040	CG15040	CG15040	X:18500734-18506606	q1	q2	NOTEST	0	0.0885339	1.79769e+308	1.79769e+308	0.158655	1	no
CG15287	CG15287	CG15287	2L:14328428-14333867	q1	q2	NOTEST	0	0.104884	1.79769e+308	1.79769e+308	0.158655	1	no
CG15461	CG15461	CG15461	X:20342673-20362133	q1	q2	OK	0	7.48691	1.79769e+308	1.79769e+308	0.123389	0.516158	no
CG15497	CG15497	CG15497	3R:17491299-17492248	q1	q2	NOTEST	0	0.837721	1.79769e+308	1.79769e+308	0.158655	1	no
CG15526	CG15526	CG15526	3R:25881857-25882277	q1	q2	OK	0	10.6485	1.79769e+308	1.79769e+308	0.0416323	0.316533	no
CG15533	CG15533	CG15533	3R:26254547-26257091	q1	q2	NOTEST	0	0.242711	1.79769e+308	1.79769e+308	0.158655	1	no
CG15577	CG15577	CG15577	X:4170525-4171033	q1	q2	NOTEST	0	1.59394	1.79769e+308	1.79769e+308	0.158655	1	no
CG15580	CG15580	CG15580	3R:1880431-1883259	q1	q2	NOTEST	0	0.25683	1.79769e+308	1.79769e+308	0.225401	1	no
CG15629	CG15629	CG15629	2L:4813024-4818210	q1	q2	NOTEST	0	0.568669	1.79769e+308	1.79769e+308	0.157642	1	no
CG15651	CG15651	CG15651	2R:16866848-16874000	q1	q2	NOTEST	0	0.621832	1.79769e+308	1.79769e+308	0.0416323	1	no
CG15657	CG15657	CG15657	2R:17033712-17035658	q1	q2	NOTEST	0	1.17391	1.79769e+308	1.79769e+308	0.158655	1	no
CG15666	CG15666	CG15666	2R:17229489-17233113	q1	q2	NOTEST	0	0.35565	1.79769e+308	1.79769e+308	0.0786496	1	no
CG15741	CG15741	CG15741	X:11731635-11732043	q1	q2	OK	0	7.11704	1.79769e+308	1.79769e+308	0.0416323	0.316533	no
CG15824	CG15824	CG15824	2L:877292-885052	q1	q2	NOTEST	0	0.166389	1.79769e+308	1.79769e+308	0.0786496	1	no
CG16852	CG16852	CG16852	2L:13502655-13549323	q1	q2	NOTEST	0	1.53724	1.79769e+308	1.79769e+308	0.123774	1	no
CG1698	CG1698	CG1698	2R:5653866-5694370	q1	q2	NOTEST	0	0.124935	1.79769e+308	1.79769e+308	0.158655	1	no
CG17110	CG17110	CG17110	3R:18896370-18938437	q1	q2	NOTEST	0	0.763942	1.79769e+308	1.79769e+308	0.11586	1	no
CG17121	CG17121	CG17121	3R:18870385-18873910	q1	q2	NOTEST	0	0.403423	1.79769e+308	1.79769e+308	0.158655	1	no
CG17124	CG17124	CG17124	2L:10744074-10756316	q1	q2	NOTEST	0	2.33756	1.79769e+308	1.79769e+308	0.0126737	1	no
CG17329	CG17329	CG17329	2L:16291283-16291948	q1	q2	NOTEST	0	1.05185	1.79769e+308	1.79769e+308	0.158655	1	no
CG17364	CG17364	CG17364	3L:13972136-13978608	q1	q2	NOTEST	0	0.20002	1.79769e+308	1.79769e+308	0.158655	1	no
CG17450	CG17450	CG17450	X:21477058-21479947	q1	q2	NOTEST	0	0.551014	1.79769e+308	1.79769e+308	0.181588	1	no
CG17681	CG17681	CG17681	2L:18153122-18154516	q1	q2	NOTEST	0	2.70105	1.79769e+308	1.79769e+308	0.00715294	1	no
CG17707	CG17707	CG17707	X:39387-44813	q1	q2	NOTEST	0	0.14809	1.79769e+308	1.79769e+308	0.237692	1	no
CG17717	CG17717	CG17717	X:6483322-6484679	q1	q2	NOTEST	0	0.546427	1.79769e+308	1.79769e+308	0.158655	1	no
CG17739	CG17739	CG17739	2R:8194028-8197917	q1	q2	NOTEST	0	0.184585	1.79769e+308	1.79769e+308	0.158655	1	no
CG17764	CG17764	CG17764	X:5190113-5201450	q1	q2	NOTEST	0	0.509182	1.79769e+308	1.79769e+308	0.158655	1	no
CG1801	CG1801	CG1801	X:21178612-21188690	q1	q2	NOTEST	0	0.194896	1.79769e+308	1.79769e+308	0.118653	1	no
CG18131	CG18131	CG18131	2L:1498454-1500760	q1	q2	NOTEST	0	1.55303	1.79769e+308	1.79769e+308	0.0901634	1	no
CG18265	CG18265	CG18265	3L:17432510-17448383	q1	q2	NOTEST	0	0.235312	1.79769e+308	1.79769e+308	0.0416323	1	no
CG18271	CG18271	CG18271	3R:467695-470358	q1	q2	NOTEST	0	0.529071	1.79769e+308	1.79769e+308	0.238114	1	no
CG18304	CG18304	CG18304	2L:6932684-6942246	q1	q2	NOTEST	0	0.0863916	1.79769e+308	1.79769e+308	0.158655	1	no
CG18327	CG18327	CG18327	2R:10052559-10055738	q1	q2	NOTEST	0	1.69261	1.79769e+308	1.79769e+308	0.0416323	1	no
CG18375	CG18375	CG18375	2R:17105360-17138458	q1	q2	NOTEST	0	0.118413	1.79769e+308	1.79769e+308	0.232423	1	no
CG18431	CG18431	CG18431	2R:13390232-13396150	q1	q2	NOTEST	0	0.332669	1.79769e+308	1.79769e+308	0.158655	1	no
CG18437	CG18437	CG18437	3R:23488555-23502617	q1	q2	NOTEST	0	0.0483322	1.79769e+308	1.79769e+308	0.158655	1	no
CG1850	CG1850	CG1850	2R:3146371-3148756	q1	q2	NOTEST	0	0.222574	1.79769e+308	1.79769e+308	0.158655	1	no
CG18536	CG18536	CG18536	2R:14166569-14244766	q1	q2	NOTEST	0	1.01963	1.79769e+308	1.79769e+308	0.2391	1	no
CG18563	CG18563	CG18563	2L:17452923-17458775	q1	q2	NOTEST	0	0.472057	1.79769e+308	1.79769e+308	0.158655	1	no
CG18754	CG18754	CG18754	3R:19509778-19511598	q1	q2	NOTEST	0	1.7708	1.79769e+308	1.79769e+308	0.0416323	1	no
CG18788	CG18788	CG18788	2L:12034189-12038543	q1	q2	NOTEST	0	0.91097	1.79769e+308	1.79769e+308	0.0658957	1	no
CG1909	CG1909	CG1909	4:603736-609976	q1	q2	NOTEST	0	0.909457	1.79769e+308	1.79769e+308	0.0905199	1	no
CG2052	CG2052	CG2052	4:396259-414016	q1	q2	NOTEST	0	0.947539	1.79769e+308	1.79769e+308	0.0112429	1	no
CG2113	CG2113	CG2113	3L:2995179-2996158	q1	q2	NOTEST	0	0.67663	1.79769e+308	1.79769e+308	0.158655	1	no
CG2150	CG2150	CG2150	3R:27589025-27590488	q1	q2	NOTEST	0	1.01094	1.79769e+308	1.79769e+308	0.0786496	1	no
CG2187	CG2187	CG2187	3R:27581077-27584359	q1	q2	NOTEST	0	0.80144	1.79769e+308	1.79769e+308	0.0416323	1	no
CG2254	CG2254	CG2254	X:7972381-7975635	q1	q2	NOTEST	0	0.405106	1.79769e+308	1.79769e+308	0.158655	1	no
CG30008	CG30008	CG30008	2R:5770076-5779183	q1	q2	NOTEST	0	1.34763	1.79769e+308	1.79769e+308	0.0786496	1	no
CG30033	CG30033	CG30033	2R:7172652-7181096	q1	q2	NOTEST	0	4.46281	1.79769e+308	1.79769e+308	0.0833057	1	no
CG30056	CG30056	CG30056	2R:8416560-8451691	q1	q2	NOTEST	0	2.64159	1.79769e+308	1.79769e+308	0.0786496	1	no
CG30076	CG30076	CG30076	2R:10414075-10472826	q1	q2	NOTEST	0	0.43369	1.79769e+308	1.79769e+308	0.158655	1	no
CG30160	CG30160	CG30160	2R:2892661-2893641	q1	q2	NOTEST	0	0.378978	1.79769e+308	1.79769e+308	0.308538	1	no
CG30269	CG30269	CG30269	2R:18555446-18556352	q1	q2	NOTEST	0	1.31365	1.79769e+308	1.79769e+308	0.158655	1	no
CG30289	CG30289	CG30289	2R:17407959-17409338	q1	q2	NOTEST	0	0.537356	1.79769e+308	1.79769e+308	0.158655	1	no
CG30334	CG30334	CG30334	2R:8324839-8340428	q1	q2	NOTEST	0	1.40432	1.79769e+308	1.79769e+308	0.234153	1	no
CG30356	CG30356	CG30356	2R:4611764-4621809	q1	q2	NOTEST	0	2.85936	1.79769e+308	1.79769e+308	0.0786496	1	no
CG30377	CG30377	CG30377	2R:3788457-3802515	q1	q2	NOTEST	0	0.165126	1.79769e+308	1.79769e+308	0.158655	1	no
CG30414	CG30414	CG30414	2R:19271165-19272978	q1	q2	NOTEST	0	0.553275	1.79769e+308	1.79769e+308	0.158655	1	no
CG30441	CG30441	CG30441	2R:1237997-1239627	q1	q2	NOTEST	0	4.69892	1.79769e+308	1.79769e+308	0.0786496	1	no
CG31028	CG31028	CG31028	3R:25992352-25996925	q1	q2	NOTEST	0	0.6124	1.79769e+308	1.79769e+308	0.0529081	1	no
CG31029	CG31029	CG31029	3R:25955010-25958117	q1	q2	NOTEST	0	0.52238	1.79769e+308	1.79769e+308	0.0416323	1	no
CG31053	CG31053	CG31053	3R:23750914-23763571	q1	q2	NOTEST	0	3.94908	1.79769e+308	1.79769e+308	0.0203113	1	no
CG31213	CG31213	CG31213	3R:15755435-15834244	q1	q2	NOTEST	0	0.230924	1.79769e+308	1.79769e+308	0.118564	1	no
CG31231	CG31231	CG31231	3R:14491082-14493455	q1	q2	NOTEST	0	0.238303	1.79769e+308	1.79769e+308	0.158655	1	no
CG31233	CG31233	CG31233	3R:17575574-17578959	q1	q2	NOTEST	0	0.340082	1.79769e+308	1.79769e+308	0.0786496	1	no
CG31287	CG31287	CG31287	3R:12029092-12030973	q1	q2	NOTEST	0	1.69297	1.79769e+308	1.79769e+308	0.0786496	1	no
CG31296	CG31296	CG31296	3R:11356201-11357195	q1	q2	NOTEST	0	0.717629	1.79769e+308	1.79769e+308	0.158655	1	no
CG31371	CG31371	CG31371	3R:26326923-26329082	q1	q2	NOTEST	0	0.367683	1.79769e+308	1.79769e+308	0.158655	1	no
CG31374	CG31374	CG31374	3R:7263268-7291360	q1	q2	NOTEST	0	0.559094	1.79769e+308	1.79769e+308	0.0887384	1	no
CG31454	CG31454	CG31454	3R:4347747-4349242	q1	q2	NOTEST	0	0.416933	1.79769e+308	1.79769e+308	0.158655	1	no
CG31468	CG31468	CG31468	3R:19525542-19526076	q1	q2	NOTEST	0	1.79418	1.79769e+308	1.79769e+308	0.158655	1	no
CG31477	CG31477	CG31477	3R:5947522-5948042	q1	q2	OK	0	12.1083	1.79769e+308	1.79769e+308	0.0182801	0.2243	no
CG31675	CG31675	CG31675	2L:20867756-20869650	q1	q2	NOTEST	0	0.51349	1.79769e+308	1.79769e+308	0.158655	1	no
CG31720	CG31720	CG31720	2L:10234584-10238317	q1	q2	NOTEST	0	0.738949	1.79769e+308	1.79769e+308	0.0843367	1	no
CG31773	CG31773	CG31773	2L:3905523-3947160	q1	q2	NOTEST	0	0.423042	1.79769e+308	1.79769e+308	0.158655	1	no
CG31805	CG31805	CG31805	2L:16889002-16917052	q1	q2	NOTEST	0	0.536436	1.79769e+308	1.79769e+308	0.123812	1	no
CG31874	CG31874	CG31874	2L:10182556-10199112	q1	q2	NOTEST	0	0.342042	1.79769e+308	1.79769e+308	0.158655	1	no
CG31900	CG31900	CG31900	2L:8134246-8159575	q1	q2	NOTEST	0	0.417772	1.79769e+308	1.79769e+308	0.239308	1	no
CG31904	CG31904	CG31904	2L:7734410-7738795	q1	q2	NOTEST	0	0.0722876	1.79769e+308	1.79769e+308	0.308538	1	no
CG31952	CG31952	CG31952	2L:3404459-3426642	q1	q2	NOTEST	0	3.03448	1.79769e+308	1.79769e+308	0.0107318	1	no
CG32061	CG32061	CG32061	3L:10456915-10457735	q1	q2	NOTEST	0	0.787455	1.79769e+308	1.79769e+308	0.158655	1	no
CG32063	CG32063	CG32063	3L:10458286-10461580	q1	q2	NOTEST	0	0.209604	1.79769e+308	1.79769e+308	0.158655	1	no
CG32117	CG32117	CG32117	3L:12896024-12896811	q1	q2	NOTEST	0	0.83198	1.79769e+308	1.79769e+308	0.158655	1	no
CG32204	CG32204	CG32204	3L:18915513-18939136	q1	q2	NOTEST	0	0.348253	1.79769e+308	1.79769e+308	0.0786496	1	no
CG32213	CG32213	CG32213	3L:19468938-19469456	q1	q2	NOTEST	0	1.50374	1.79769e+308	1.79769e+308	0.214278	1	no
CG32219	CG32219	CG32219	3L:19932385-19971065	q1	q2	NOTEST	0	0.390448	1.79769e+308	1.79769e+308	0.158655	1	no
CG32246	CG32246	CG32246	3L:4594515-4626196	q1	q2	NOTEST	0	0.329329	1.79769e+308	1.79769e+308	0.236751	1	no
CG32271	CG32271	CG32271	3L:3197862-3218920	q1	q2	NOTEST	0	2.02191	1.79769e+308	1.79769e+308	0.0664929	1	no
CG32277	CG32277	CG32277	3L:3197862-3218920	q1	q2	NOTEST	0	0.75214	1.79769e+308	1.79769e+308	0.239394	1	no
CG32333	CG32333	CG32333	3L:1275971-1294382	q1	q2	NOTEST	0	0.417104	1.79769e+308	1.79769e+308	0.0227501	1	no
CG32354	CG32354	CG32354	3L:8404952-8414380	q1	q2	NOTEST	0	0.22833	1.79769e+308	1.79769e+308	0.158655	1	no
CG32364	CG32364	CG32364	3L:8202676-8203771	q1	q2	NOTEST	0	0.630095	1.79769e+308	1.79769e+308	0.158655	1	no
CG32444	CG32444	CG32444	3L:21630046-21632160	q1	q2	NOTEST	0	0.451011	1.79769e+308	1.79769e+308	0.158655	1	no
CG32461	CG32461	CG32461	3L:22947518-22948402	q1	q2	NOTEST	0	0.713412	1.79769e+308	1.79769e+308	0.158655	1	no
CG32572	CG32572	CG32572	X:16608479-16620988	q1	q2	NOTEST	0	0.234846	1.79769e+308	1.79769e+308	0.158655	1	no
CG32606	CG32606	CG32606	X:13763247-13861644	q1	q2	OK	0	6.94181	1.79769e+308	1.79769e+308	0.0660546	0.395394	no
CG32655	CG32655	CG32655	X:12087913-12226216	q1	q2	NOTEST	0	2.46927	1.79769e+308	1.79769e+308	0.0362641	1	no
CG32700	CG32700	CG32700	X:9400743-9445262	q1	q2	NOTEST	0	1.17712	1.79769e+308	1.79769e+308	0.0986796	1	no
CG32712	CG32712	CG32712	X:8327116-8327842	q1	q2	NOTEST	0	1.21504	1.79769e+308	1.79769e+308	0.158655	1	no
CG3280	CG3280	CG3280	3L:9595688-9606904	q1	q2	NOTEST	0	0.0845121	1.79769e+308	1.79769e+308	0.158655	1	no
CG32814	CG32814	CG32814	X:907366-940075	q1	q2	NOTEST	0	0.693617	1.79769e+308	1.79769e+308	0.238316	1	no
CG32815	CG32815	CG32815	X:824963-828792	q1	q2	NOTEST	0	0.515299	1.79769e+308	1.79769e+308	0.0786496	1	no
CG32819	CG32819	CG32819	X:21488915-21492131	q1	q2	NOTEST	0	0.472584	1.79769e+308	1.79769e+308	0.182283	1	no
CG32820	CG32820	CG32820	X:21482817-21486039	q1	q2	NOTEST	0	0.511207	1.79769e+308	1.79769e+308	0.17825	1	no
CG32983	CG32983	CG32983	2L:8865849-8866659	q1	q2	NOTEST	0	4.00218	1.79769e+308	1.79769e+308	0.0126737	1	no
CG32988	CG32988	CG32988	2L:8864863-8865692	q1	q2	NOTEST	0	3.10451	1.79769e+308	1.79769e+308	0.0227501	1	no
CG33012	CG33012	CG33012	2R:8254902-8258338	q1	q2	NOTEST	0	0.199746	1.79769e+308	1.79769e+308	0.236948	1	no
CG33082	CG33082	CG33082	X:907366-940075	q1	q2	OK	0	7.70231	1.79769e+308	1.79769e+308	0.00363631	0.090677	no
CG33177	CG33177	CG33177	X:14975581-14976226	q1	q2	NOTEST	0	4.84543	1.79769e+308	1.79769e+308	0.0416323	1	no
CG33225	CG33225	CG33225	2R:17477890-17479089	q1	q2	NOTEST	0	0.590984	1.79769e+308	1.79769e+308	0.158655	1	no
CG3323	CG3323	CG3323	X:5190113-5201450	q1	q2	NOTEST	0	0.198062	1.79769e+308	1.79769e+308	0.158655	1	no
CG33258	CG33258	CG33258	3L:16075650-16076738	q1	q2	NOTEST	0	0.638379	1.79769e+308	1.79769e+308	0.158655	1	no
CG33262	CG33262	CG33262	3L:13129368-13130166	q1	q2	NOTEST	0	1.1462	1.79769e+308	1.79769e+308	0.158655	1	no
CG33267	CG33267	CG33267	3L:11557582-11565698	q1	q2	OK	0	9.89127	1.79769e+308	1.79769e+308	0.00407549	0.0971567	no
CG33310	CG33310	CG33310	2L:15017153-15032191	q1	q2	NOTEST	0	0.202185	1.79769e+308	1.79769e+308	0.158655	1	no
CG33552	CG33552	CG33552	2L:16680045-16729636	q1	q2	NOTEST	0	1.79781	1.79769e+308	1.79769e+308	0.239306	1	no
CG33642	CG33642	CG33642	2L:13502655-13549323	q1	q2	OK	0	5.85103	1.79769e+308	1.79769e+308	0.0115742	0.17308	no
CG33643	CG33643	CG33643	2L:13502655-13549323	q1	q2	NOTEST	0	2.91488	1.79769e+308	1.79769e+308	0.123774	1	no
CG33680	CG33680	CG33680	2R:21136528-21137839	q1	q2	NOTEST	0	1.53024	1.79769e+308	1.79769e+308	0.0786496	1	no
CG3394	CG3394	CG3394	2R:20181620-20185646	q1	q2	NOTEST	0	0.237248	1.79769e+308	1.79769e+308	0.236064	1	no
CG34006	CG34006	CG34006	3R:23042670-23043696	q1	q2	NOTEST	0	0.918539	1.79769e+308	1.79769e+308	0.158655	1	no
CG34120	CG34120	CG34120	X:20994979-21011281	q1	q2	NOTEST	0	0.0793629	1.79769e+308	1.79769e+308	0.237127	1	no
CG34219	CG34219	CG34219	2R:4802032-4810256	q1	q2	NOTEST	0	0.632916	1.79769e+308	1.79769e+308	0.178438	1	no
CG34351	CG34351	CG34351	2L:4694720-4722468	q1	q2	NOTEST	0	1.12453	1.79769e+308	1.79769e+308	0.00407549	1	no
CG34356	CG34356	CG34356	3L:9936246-9958704	q1	q2	NOTEST	0	0.12837	1.79769e+308	1.79769e+308	0.158655	1	no
CG34386	CG34386	CG34386	2R:13950208-13981138	q1	q2	NOTEST	0	0.286875	1.79769e+308	1.79769e+308	0.158655	1	no
CG3734	CG3734	CG3734	3R:15194716-15228870	q1	q2	NOTEST	0	0.339887	1.79769e+308	1.79769e+308	0.158655	1	no
CG3812	CG3812	CG3812	X:12659300-12665016	q1	q2	NOTEST	0	1.19112	1.79769e+308	1.79769e+308	0.0899511	1	no
CG3819	CG3819	CG3819	3L:18913620-18915206	q1	q2	NOTEST	0	0.431378	1.79769e+308	1.79769e+308	0.158655	1	no
CG3842	CG3842	CG3842	X:6233559-6237396	q1	q2	NOTEST	0	1.6706	1.79769e+308	1.79769e+308	0.0880095	1	no
CG3868	CG3868	CG3868	3L:14393863-14395819	q1	q2	NOTEST	0	0.497191	1.79769e+308	1.79769e+308	0.158655	1	no
CG42256	CG42256	CG42256	3L:7155527-7183017	q1	q2	NOTEST	0	0.335046	1.79769e+308	1.79769e+308	0.0553783	1	no
CG42391	CG42391	CG42391	2R:11089028-11091971	q1	q2	NOTEST	0	2.46219	1.79769e+308	1.79769e+308	0.0416323	1	no
CG42394	CG42394	CG42394	3R:6675682-6680144	q1	q2	NOTEST	0	4.75892	1.79769e+308	1.79769e+308	0.0750837	1	no
CG42449	CG42449	CG42449	X:5577272-5578489	q1	q2	NOTEST	0	3.21952	1.79769e+308	1.79769e+308	0.0179	1	no
CG42458	CG42458	CG42458	3L:7438560-7447206	q1	q2	NOTEST	0	0.847192	1.79769e+308	1.79769e+308	0.0227501	1	no
CG42510	CG42510	CG42510	2R:14402080-14412922	q1	q2	NOTEST	0	0.253721	1.79769e+308	1.79769e+308	0.0786496	1	no
CG42531	CG42531	CG42531	2R:7751708-7752444	q1	q2	NOTEST	0	1.38089	1.79769e+308	1.79769e+308	0.158655	1	no
CG42540	CG42540	CG42540	3L:4556086-4592295	q1	q2	NOTEST	0	1.09289	1.79769e+308	1.79769e+308	0.00666424	1	no
CG42561	CG42561	CG42561	2R:13571101-13582856	q1	q2	NOTEST	0	1.03664	1.79769e+308	1.79769e+308	0.22535	1	no
CG42592	CG42592	CG42592	3R:25661331-25663169	q1	q2	NOTEST	0	1.13814	1.79769e+308	1.79769e+308	0.158655	1	no
CG42697	CG42697	CG42697	2R:14441623-14500235	q1	q2	NOTEST	0	1.26956	1.79769e+308	1.79769e+308	0.176363	1	no
CG42719	CG42719	CG42719	3L:616369-616646	q1	q2	OK	0	50.1804	1.79769e+308	1.79769e+308	0.0416323	0.316533	no
CG42764	CG42764	CG42764	3L:20457813-20459141	q1	q2	NOTEST	0	0.861497	1.79769e+308	1.79769e+308	0.222257	1	no
CG42774	CG42774	CG42774	3R:17177330-17203121	q1	q2	NOTEST	0	0.146954	1.79769e+308	1.79769e+308	0.353489	1	no
CG42787	CG42787	CG42787	3L:2379061-2408752	q1	q2	OK	0	16.597	1.79769e+308	1.79769e+308	0.123569	0.516158	no
CG42818	CG42818	CG42818	2L:16242080-16245459	q1	q2	NOTEST	0	0.158964	1.79769e+308	1.79769e+308	0.158655	1	no
CG4325	CG4325	CG4325	X:1937076-1937851	q1	q2	NOTEST	0	1.27905	1.79769e+308	1.79769e+308	0.158655	1	no
CG4434	CG4434	CG4434	3R:19113938-19115911	q1	q2	NOTEST	0	0.305079	1.79769e+308	1.79769e+308	0.158655	1	no
CG4467	CG4467	CG4467	3R:19053438-19074623	q1	q2	NOTEST	0	0.696001	1.79769e+308	1.79769e+308	0.00407448	1	no
CG4476	CG4476	CG4476	3L:9204983-9208369	q1	q2	NOTEST	0	0.220152	1.79769e+308	1.79769e+308	0.158655	1	no
CG4500	CG4500	CG4500	2L:14027009-14031539	q1	q2	NOTEST	0	0.243563	1.79769e+308	1.79769e+308	0.158655	1	no
CG4565	CG4565	CG4565	3R:6675682-6680144	q1	q2	NOTEST	0	1.28214	1.79769e+308	1.79769e+308	0.190832	1	no
CG4623	CG4623	CG4623	3L:5135054-5145447	q1	q2	NOTEST	0	0.40168	1.79769e+308	1.79769e+308	0.207817	1	no
CG4688	CG4688	CG4688	2R:9127233-9128518	q1	q2	NOTEST	0	0.60347	1.79769e+308	1.79769e+308	0.158655	1	no
CG4945	CG4945	CG4945	2R:12453551-12458742	q1	q2	NOTEST	0	0.439436	1.79769e+308	1.79769e+308	0.124038	1	no
CG5017	CG5017	CG5017	3R:23738168-23742249	q1	q2	NOTEST	0	1.08918	1.79769e+308	1.79769e+308	0.0786496	1	no
CG5036	CG5036	CG5036	2R:13680386-13685633	q1	q2	NOTEST	0	0.18271	1.79769e+308	1.79769e+308	0.158655	1	no
CG5078	CG5078	CG5078	3L:20490411-20507212	q1	q2	NOTEST	0	0.428383	1.79769e+308	1.79769e+308	0.238371	1	no
CG5089	CG5089	CG5089	2R:12482532-12492716	q1	q2	NOTEST	0	0.331533	1.79769e+308	1.79769e+308	0.158655	1	no
CG5142	CG5142	CG5142	2L:13079004-13109468	q1	q2	NOTEST	0	0.221054	1.79769e+308	1.79769e+308	0.158655	1	no
CG5150	CG5150	CG5150	3L:5588645-5590452	q1	q2	NOTEST	0	0.302796	1.79769e+308	1.79769e+308	0.158655	1	no
CG5334	CG5334	CG5334	X:14669391-14670151	q1	q2	NOTEST	0	0.436167	1.79769e+308	1.79769e+308	0.308538	1	no
CG5347	CG5347	CG5347	X:14670806-14672016	q1	q2	NOTEST	0	0.241187	1.79769e+308	1.79769e+308	0.308538	1	no
CG5389	CG5389	CG5389	3L:16090933-16093188	q1	q2	NOTEST	0	0.26496	1.79769e+308	1.79769e+308	0.158655	1	no
CG5404	CG5404	CG5404	3R:11530416-11534156	q1	q2	NOTEST	0	0.191199	1.79769e+308	1.79769e+308	0.158655	1	no
CG5428	CG5428	CG5428	2R:19569146-19570475	q1	q2	NOTEST	0	0.969563	1.79769e+308	1.79769e+308	0.0786496	1	no
CG5549	CG5549	CG5549	2R:19707892-19724863	q1	q2	NOTEST	0	0.134225	1.79769e+308	1.79769e+308	0.158655	1	no
CG5621	CG5621	CG5621	3R:16727715-16733987	q1	q2	NOTEST	0	0.748667	1.79769e+308	1.79769e+308	0.0528476	1	no
CG5781	CG5781	CG5781	2L:12695037-12698917	q1	q2	NOTEST	0	2.51098	1.79769e+308	1.79769e+308	0.018106	1	no
CG5909	CG5909	CG5909	3R:22986879-22988633	q1	q2	NOTEST	0	0.387952	1.79769e+308	1.79769e+308	0.158655	1	no
CG5910	CG5910	CG5910	3L:20435518-20445961	q1	q2	NOTEST	0	1.08674	1.79769e+308	1.79769e+308	0.0786496	1	no
CG5928	CG5928	CG5928	X:5961992-5968890	q1	q2	NOTEST	0	0.837304	1.79769e+308	1.79769e+308	0.231974	1	no
CG5968	CG5968	CG5968	2L:16545032-16662012	q1	q2	NOTEST	0	1.28712	1.79769e+308	1.79769e+308	0.239527	1	no
CG6106	CG6106	CG6106	X:18252915-18255995	q1	q2	NOTEST	0	0.289786	1.79769e+308	1.79769e+308	0.158655	1	no
CG6114	CG6114	CG6114	3L:15893255-15917552	q1	q2	NOTEST	0	0.0786659	1.79769e+308	1.79769e+308	0.158655	1	no
CG6142	CG6142	CG6142	3R:21958875-21962870	q1	q2	NOTEST	0	0.496083	1.79769e+308	1.79769e+308	0.0786496	1	no
CG6154	CG6154	CG6154	3R:22088383-22102772	q1	q2	NOTEST	0	0.722778	1.79769e+308	1.79769e+308	0.0786496	1	no
CG6201	CG6201	CG6201	2L:11106951-11113063	q1	q2	NOTEST	0	1.19792	1.79769e+308	1.79769e+308	0.0169311	1	no
CG6225	CG6225	CG6225	3R:8480298-8486588	q1	q2	NOTEST	0	0.192029	1.79769e+308	1.79769e+308	0.230648	1	no
CG6282	CG6282	CG6282	3L:8597756-8610174	q1	q2	NOTEST	0	0.156653	1.79769e+308	1.79769e+308	0.23315	1	no
CG6324	CG6324	CG6324	X:15371974-15375050	q1	q2	NOTEST	0	0.190599	1.79769e+308	1.79769e+308	0.158655	1	no
CG6486	CG6486	CG6486	3L:8640244-8644111	q1	q2	NOTEST	0	4.79726	1.79769e+308	1.79769e+308	0.000829843	1	no
CG6527	CG6527	CG6527	3L:10509104-10584067	q1	q2	NOTEST	0	1.50404	1.79769e+308	1.79769e+308	0.121582	1	no
CG6602	CG6602	CG6602	3L:6065243-6068340	q1	q2	NOTEST	0	0.407144	1.79769e+308	1.79769e+308	0.158655	1	no
CG6830	CG6830	CG6830	3R:7505480-7510062	q1	q2	NOTEST	0	0.753229	1.79769e+308	1.79769e+308	0.0227501	1	no
CG6908	CG6908	CG6908	3R:7514098-7515745	q1	q2	NOTEST	0	0.40076	1.79769e+308	1.79769e+308	0.158655	1	no
CG6915	CG6915	CG6915	3L:8466106-8474162	q1	q2	NOTEST	0	0.0680876	1.79769e+308	1.79769e+308	0.158655	1	no
CG7058	CG7058	CG7058	X:18700726-18706035	q1	q2	NOTEST	0	0.335293	1.79769e+308	1.79769e+308	0.0416323	1	no
CG7191	CG7191	CG7191	2L:7767648-7775033	q1	q2	NOTEST	0	0.342283	1.79769e+308	1.79769e+308	0.158655	1	no
CG7300	CG7300	CG7300	2L:10695208-10698024	q1	q2	NOTEST	0	0.796466	1.79769e+308	1.79769e+308	0.0896372	1	no
CG7378	CG7378	CG7378	X:18794442-18803330	q1	q2	NOTEST	0	0.487695	1.79769e+308	1.79769e+308	0.23344	1	no
CG7384	CG7384	CG7384	2L:10507116-10510461	q1	q2	NOTEST	0	0.235073	1.79769e+308	1.79769e+308	0.158655	1	no
CG7509	CG7509	CG7509	3L:4803076-4805274	q1	q2	NOTEST	0	0.276738	1.79769e+308	1.79769e+308	0.158655	1	no
CG7694	CG7694	CG7694	3R:14398816-14416448	q1	q2	NOTEST	0	2.6874	1.79769e+308	1.79769e+308	0.0424324	1	no
CG7735	CG7735	CG7735	2R:15331686-15332563	q1	q2	NOTEST	0	0.966052	1.79769e+308	1.79769e+308	0.158655	1	no
CG8119	CG8119	CG8119	X:15556617-15557352	q1	q2	NOTEST	0	0.913356	1.79769e+308	1.79769e+308	0.158655	1	no
CG8214	CG8214	CG8214	2R:11570220-11576490	q1	q2	NOTEST	0	0.378576	1.79769e+308	1.79769e+308	0.158655	1	no
CG8349	CG8349	CG8349	2L:8215914-8218017	q1	q2	NOTEST	0	1.34019	1.79769e+308	1.79769e+308	0.0786496	1	no
CG8550	CG8550	CG8550	2R:8359419-8361321	q1	q2	NOTEST	0	0.571724	1.79769e+308	1.79769e+308	0.0786496	1	no
CG8568	CG8568	CG8568	X:17343017-17346576	q1	q2	NOTEST	0	0.198305	1.79769e+308	1.79769e+308	0.158655	1	no
CG9027	CG9027	CG9027	2R:7267848-7271613	q1	q2	NOTEST	0	2.79613	1.79769e+308	1.79769e+308	0.0873566	1	no
CG9084	CG9084	CG9084	2R:7061324-7106718	q1	q2	NOTEST	0	0.686415	1.79769e+308	1.79769e+308	0.239368	1	no
CG9162	CG9162	CG9162	2L:6078452-6079737	q1	q2	NOTEST	0	1.40524	1.79769e+308	1.79769e+308	0.0416323	1	no
CG9170	CG9170	CG9170	X:15872135-15876974	q1	q2	NOTEST	0	0.121855	1.79769e+308	1.79769e+308	0.237474	1	no
CG9265	CG9265	CG9265	2L:21052831-21069891	q1	q2	NOTEST	0	0.260693	1.79769e+308	1.79769e+308	0.158655	1	no
CG9297	CG9297	CG9297	3R:9597319-9605037	q1	q2	NOTEST	0	0.127486	1.79769e+308	1.79769e+308	0.23752	1	no
CG9312	CG9312	CG9312	3R:9591496-9592829	q1	q2	NOTEST	0	1.64983	1.79769e+308	1.79769e+308	0.0786496	1	no
CG9314	CG9314	CG9314	2L:8687280-8709038	q1	q2	NOTEST	0	0.305199	1.79769e+308	1.79769e+308	0.238974	1	no
CG9389	CG9389	CG9389	3L:21261489-21263680	q1	q2	NOTEST	0	0.790996	1.79769e+308	1.79769e+308	0.0416323	1	no
CG9492	CG9492	CG9492	3R:5477291-5499539	q1	q2	NOTEST	0	0.0695836	1.79769e+308	1.79769e+308	0.0786496	1	no
CG9512	CG9512	CG9512	X:14733410-14827616	q1	q2	NOTEST	0	1.02666	1.79769e+308	1.79769e+308	0.0360807	1	no
CG9517	CG9517	CG9517	X:14733410-14827616	q1	q2	NOTEST	0	0.159942	1.79769e+308	1.79769e+308	0.238616	1	no
CG9550	CG9550	CG9550	2L:6497052-6498455	q1	q2	NOTEST	0	0.448098	1.79769e+308	1.79769e+308	0.158655	1	no
CG9573	CG9573	CG9573	2L:9012192-9014070	q1	q2	NOTEST	0	0.494155	1.79769e+308	1.79769e+308	0.158655	1	no
CG9650	CG9650	CG9650	X:7087108-7134453	q1	q2	NOTEST	0	0.118471	1.79769e+308	1.79769e+308	0.231974	1	no
CG9657	CG9657	CG9657	X:7312627-7315672	q1	q2	NOTEST	0	0.262525	1.79769e+308	1.79769e+308	0.158655	1	no
CG9682	CG9682	CG9682	3R:26076643-26078557	q1	q2	NOTEST	0	0.666707	1.79769e+308	1.79769e+308	0.0786496	1	no
CG9733	CG9733	CG9733	3R:26069697-26072425	q1	q2	NOTEST	0	0.767322	1.79769e+308	1.79769e+308	0.0786496	1	no
CG9813	CG9813	CG9813	3R:9198351-9205494	q1	q2	NOTEST	0	0.98441	1.79769e+308	1.79769e+308	0.0873711	1	no
CG9850	CG9850	CG9850	2R:19641217-19685240	q1	q2	NOTEST	0	0.801678	1.79769e+308	1.79769e+308	0.0541588	1	no
Cda9	Cda9	Cda9	2R:13016337-13017839	q1	q2	NOTEST	0	0.898683	1.79769e+308	1.79769e+308	0.0786496	1	no
Cht5	Cht5	Cht5	3R:9593272-9596454	q1	q2	NOTEST	0	0.506695	1.79769e+308	1.79769e+308	0.0786496	1	no
Cng	Cng	Cng	2R:12130649-12147000	q1	q2	NOTEST	0	0.358936	1.79769e+308	1.79769e+308	0.0786496	1	no
Corp	Corp	Corp	X:8147263-8170234	q1	q2	NOTEST	0	4.43631	1.79769e+308	1.79769e+308	0.00233887	1	no
Cp16	Cp16	Cp16	3L:8724841-8725699	q1	q2	NOTEST	0	0.932653	1.79769e+308	1.79769e+308	0.158655	1	no
Cp18	Cp18	Cp18	3L:8719890-8720713	q1	q2	NOTEST	0	1.08962	1.79769e+308	1.79769e+308	0.158655	1	no
Cp36	Cp36	Cp36	X:8359722-8377918	q1	q2	NOTEST	0	0.745161	1.79769e+308	1.79769e+308	0.158655	1	no
Cpr31A	Cpr31A	Cpr31A	2L:10054214-10055935	q1	q2	NOTEST	0	0.948725	1.79769e+308	1.79769e+308	0.0786496	1	no
Cpr50Cb	Cpr50Cb	Cpr50Cb	2R:9682307-9692741	q1	q2	NOTEST	0	0.755596	1.79769e+308	1.79769e+308	0.158655	1	no
Cpr64Ac	Cpr64Ac	Cpr64Ac	3L:4211963-4212915	q1	q2	NOTEST	0	2.12153	1.79769e+308	1.79769e+308	0.0416323	1	no
Cpr66D	Cpr66D	Cpr66D	3L:8633573-8636684	q1	q2	NOTEST	0	0.560945	1.79769e+308	1.79769e+308	0.158655	1	no
Cpr67B	Cpr67B	Cpr67B	3L:9397894-9399280	q1	q2	NOTEST	0	1.19213	1.79769e+308	1.79769e+308	0.0786496	1	no
Ctr1B	Ctr1B	Ctr1B	3R:4143336-4159514	q1	q2	NOTEST	0	0.650349	1.79769e+308	1.79769e+308	0.158655	1	no
Cyp309a1	Cyp309a1	Cyp309a1	2L:2562884-2564848	q1	q2	NOTEST	0	0.344468	1.79769e+308	1.79769e+308	0.158655	1	no
Cyp313b1	Cyp313b1	Cyp313b1	3R:4468781-4471179	q1	q2	NOTEST	0	0.260273	1.79769e+308	1.79769e+308	0.158655	1	no
Cyp4ac3	Cyp4ac3	Cyp4ac3	2L:5218259-5271353	q1	q2	NOTEST	0	0.35769	1.79769e+308	1.79769e+308	0.235546	1	no
Cyp4d14	Cyp4d14	Cyp4d14	X:2067447-2069346	q1	q2	NOTEST	0	0.656344	1.79769e+308	1.79769e+308	0.0786496	1	no
Cyp4s3	Cyp4s3	Cyp4s3	X:14987285-15010572	q1	q2	NOTEST	0	0.233266	1.79769e+308	1.79769e+308	0.158655	1	no
Cyp6a21	Cyp6a21	Cyp6a21	2R:10772768-10774456	q1	q2	NOTEST	0	1.3567	1.79769e+308	1.79769e+308	0.0227501	1	no
Cyp6d5	Cyp6d5	Cyp6d5	3R:9793673-9857777	q1	q2	NOTEST	0	1.02961	1.79769e+308	1.79769e+308	0.0639972	1	no
Ddc	Ddc	Ddc	2L:19114400-19120300	q1	q2	NOTEST	0	0.563758	1.79769e+308	1.79769e+308	0.0786496	1	no
Dh	Dh	Dh	3R:5463903-5475982	q1	q2	NOTEST	0	1.35291	1.79769e+308	1.79769e+308	0.0887575	1	no
Drep-2	Drep-2	Drep-2	2R:5179361-5189717	q1	q2	NOTEST	0	0.978091	1.79769e+308	1.79769e+308	0.00265078	1	no
Dro	Dro	Dro	2R:10633460-10633821	q1	q2	OK	0	6.14054	1.79769e+308	1.79769e+308	0.0786496	0.42873	no
Eip63F-1	Eip63F-1	Eip63F-1	3L:3909972-3935992	q1	q2	NOTEST	0	0.219056	1.79769e+308	1.79769e+308	0.273171	1	no
Femcoat	Femcoat	Femcoat	X:4135998-4136840	q1	q2	NOTEST	0	0.913356	1.79769e+308	1.79769e+308	0.158655	1	no
FucTC	FucTC	FucTC	X:22410737-22412570	q1	q2	NOTEST	0	0.444407	1.79769e+308	1.79769e+308	0.158655	1	no
Gr28b	Gr28b	Gr28b	2L:7454824-7462247	q1	q2	NOTEST	0	0.348673	1.79769e+308	1.79769e+308	0.158655	1	no
Gr59f	Gr59f	Gr59f	2R:19430032-19431408	q1	q2	NOTEST	0	1.43148	1.79769e+308	1.79769e+308	0.0416323	1	no
Gr66a	Gr66a	Gr66a	3L:8298435-8300080	q1	q2	NOTEST	0	0.351704	1.79769e+308	1.79769e+308	0.158655	1	no
HLH3B	HLH3B	HLH3B	X:2574231-2575756	q1	q2	NOTEST	0	0.396505	1.79769e+308	1.79769e+308	0.158655	1	no
HLHm7	HLHm7	HLHm7	3R:21862759-21863741	q1	q2	NOTEST	0	0.623621	1.79769e+308	1.79769e+308	0.158655	1	no
He	He	He	2L:13970528-13972947	q1	q2	NOTEST	0	1.02955	1.79769e+308	1.79769e+308	0.158655	1	no
Hsp67Bc	Hsp67Bc	Hsp67Bc	3L:9364610-9365583	q1	q2	NOTEST	0	0.630914	1.79769e+308	1.79769e+308	0.158655	1	no
Jheh3	Jheh3	Jheh3	2R:14747879-14749576	q1	q2	NOTEST	0	0.711134	1.79769e+308	1.79769e+308	0.0786496	1	no
Jon74E	Jon74E	Jon74E	3L:17539967-17542227	q1	q2	NOTEST	0	0.694038	1.79769e+308	1.79769e+308	0.158655	1	no
Lectin-galC1	Lectin-galC1	Lectin-galC1	2L:19400780-19430270	q1	q2	NOTEST	0	1.95281	1.79769e+308	1.79769e+308	0.123475	1	no
Lsp1gamma	Lsp1gamma	Lsp1gamma	3L:66438-69003	q1	q2	NOTEST	0	0.211429	1.79769e+308	1.79769e+308	0.158655	1	no
Mst89B	Mst89B	Mst89B	3R:12092733-12098145	q1	q2	NOTEST	0	0.896195	1.79769e+308	1.79769e+308	0.0786496	1	no
Myo10A	Myo10A	Myo10A	X:10832481-10858079	q1	q2	NOTEST	0	0.0499154	1.79769e+308	1.79769e+308	0.236609	1	no
Nep1	Nep1	Nep1	X:5985802-5998006	q1	q2	NOTEST	0	0.690001	1.79769e+308	1.79769e+308	0.0551607	1	no
Nep2	Nep2	Nep2	3R:545518-557595	q1	q2	NOTEST	0	0.190002	1.79769e+308	1.79769e+308	0.158655	1	no
NepYr	NepYr	NepYr	3R:22853639-22889500	q1	q2	NOTEST	0	0.314362	1.79769e+308	1.79769e+308	0.158655	1	no
NfI	NfI	NfI	4:288939-296993	q1	q2	NOTEST	0	0.66675	1.79769e+308	1.79769e+308	0.00715294	1	no
Oaz	Oaz	Oaz	2R:10323622-10352962	q1	q2	NOTEST	0	0.129949	1.79769e+308	1.79769e+308	0.228674	1	no
Obp18a	Obp18a	Obp18a	X:19029112-19029901	q1	q2	NOTEST	0	0.913356	1.79769e+308	1.79769e+308	0.158655	1	no
Obp85a	Obp85a	Obp85a	3R:4204892-4303315	q1	q2	NOTEST	0	4.61516	1.79769e+308	1.79769e+308	0.0416323	1	no
Obp99b	Obp99b	Obp99b	3R:25541972-25542532	q1	q2	NOTEST	0	1.36153	1.79769e+308	1.79769e+308	0.158655	1	no
Or49a	Or49a	Or49a	2R:8280987-8282347	q1	q2	NOTEST	0	0.491653	1.79769e+308	1.79769e+308	0.158655	1	no
Os-C	Os-C	Os-C	3R:3804680-3806044	q1	q2	NOTEST	0	1.74467	1.79769e+308	1.79769e+308	0.0786496	1	no
Osi21	Osi21	Osi21	2L:11284585-11285603	q1	q2	NOTEST	0	0.752086	1.79769e+308	1.79769e+308	0.158655	1	no
PH4alphaNE3	PH4alphaNE3	PH4alphaNE3	3R:26429902-26431866	q1	q2	NOTEST	0	0.682162	1.79769e+308	1.79769e+308	0.0786496	1	no
Pdf	Pdf	Pdf	3R:22281183-22282964	q1	q2	NOTEST	0	1.01875	1.79769e+308	1.79769e+308	0.158655	1	no
PebIII	PebIII	PebIII	2R:19914055-19915040	q1	q2	NOTEST	0	1.23043	1.79769e+308	1.79769e+308	0.158655	1	no
Peritrophin-15b	Peritrophin-15b	Peritrophin-15b	2L:8394509-8394897	q1	q2	NOTEST	0	4.0559	1.79769e+308	1.79769e+308	0.158655	1	no
Phk-3	Phk-3	Phk-3	2R:20857295-20859365	q1	q2	NOTEST	0	1.42968	1.79769e+308	1.79769e+308	0.158655	1	no
Ppm1	Ppm1	Ppm1	3L:581336-582810	q1	q2	NOTEST	0	0.796915	1.79769e+308	1.79769e+308	0.0786496	1	no
Rcd6	Rcd6	Rcd6	2R:16511078-16521007	q1	q2	NOTEST	0	0.820702	1.79769e+308	1.79769e+308	0.0227501	1	no
Rcd7	Rcd7	Rcd7	3L:19537444-19545384	q1	q2	NOTEST	0	2.30743	1.79769e+308	1.79769e+308	0.00715294	1	no
Rh2	Rh2	Rh2	3R:14725144-14726741	q1	q2	NOTEST	0	0.418009	1.79769e+308	1.79769e+308	0.158655	1	no
Roc1b	Roc1b	Roc1b	3L:357850-361383	q1	q2	OK	0	22.5262	1.79769e+308	1.79769e+308	0.00138005	0.0542669	no
ST6Gal	ST6Gal	ST6Gal	2R:20578937-20581071	q1	q2	NOTEST	0	1.41191	1.79769e+308	1.79769e+308	0.0900673	1	no
Sb	Sb	Sb	3R:11954450-11971006	q1	q2	NOTEST	0	0.135839	1.79769e+308	1.79769e+308	0.158655	1	no
Scgbeta	Scgbeta	Scgbeta	3R:8239549-8248151	q1	q2	NOTEST	0	0.490164	1.79769e+308	1.79769e+308	0.158655	1	no
Sh	Sh	Sh	X:17823079-17957278	q1	q2	NOTEST	0	0.448511	1.79769e+308	1.79769e+308	0.158655	1	no
Sip1	Sip1	Sip1	2R:13282100-13292678	q1	q2	NOTEST	0	0.321013	1.79769e+308	1.79769e+308	0.158655	1	no
Smvt	Smvt	Smvt	3R:27585125-27587299	q1	q2	NOTEST	0	0.54235	1.79769e+308	1.79769e+308	0.0786496	1	no
Sox21a	Sox21a	Sox21a	3L:14096580-14101218	q1	q2	NOTEST	0	0.227795	1.79769e+308	1.79769e+308	0.158655	1	no
Sr-CIV	Sr-CIV	Sr-CIV	2L:3522593-3523960	q1	q2	NOTEST	0	0.477159	1.79769e+308	1.79769e+308	0.158655	1	no
Tektin-A	Tektin-A	Tektin-A	2L:15854267-15856450	q1	q2	NOTEST	0	0.266268	1.79769e+308	1.79769e+308	0.158655	1	no
Toll-9	Toll-9	Toll-9	3L:20354941-20359824	q1	q2	NOTEST	0	0.443093	1.79769e+308	1.79769e+308	0.0416323	1	no
Try29F	Try29F	Try29F	2L:8997640-8999468	q1	q2	NOTEST	0	1.39947	1.79769e+308	1.79769e+308	0.112673	1	no
Tsp2A	Tsp2A	Tsp2A	X:1238904-1243390	q1	q2	NOTEST	0	0.695031	1.79769e+308	1.79769e+308	0.158655	1	no
Tsp42Eb	Tsp42Eb	Tsp42Eb	2R:2880180-2891766	q1	q2	NOTEST	0	0.384989	1.79769e+308	1.79769e+308	0.357983	1	no
Tsp42Ec	Tsp42Ec	Tsp42Ec	2R:2893951-2896127	q1	q2	NOTEST	0	0.594603	1.79769e+308	1.79769e+308	0.158655	1	no
Tsp42Eg	Tsp42Eg	Tsp42Eg	2R:2916417-2920741	q1	q2	NOTEST	0	3.94121	1.79769e+308	1.79769e+308	0.00233887	1	no
Ucp4C	Ucp4C	Ucp4C	2L:5968596-5969761	q1	q2	NOTEST	0	1.51484	1.79769e+308	1.79769e+308	0.0416323	1	no
Ugt35b	Ugt35b	Ugt35b	3R:6994218-6995955	q1	q2	NOTEST	0	0.99664	1.79769e+308	1.79769e+308	0.0416323	1	no
Unc-89	Unc-89	Unc-89	2R:19883065-19901384	q1	q2	NOTEST	0	0.0391168	1.79769e+308	1.79769e+308	0.237667	1	no
VGlut	VGlut	VGlut	2L:2400305-2410668	q1	q2	NOTEST	0	0.0917456	1.79769e+308	1.79769e+308	0.158655	1	no
Wnt2	Wnt2	Wnt2	2R:5381673-5390695	q1	q2	NOTEST	0	0.715612	1.79769e+308	1.79769e+308	0.0416323	1	no
ab	ab	ab	2L:11210680-11269179	q1	q2	NOTEST	0	0.21047	1.79769e+308	1.79769e+308	0.156441	1	no
abd-A	abd-A	abd-A	3R:12633348-12655769	q1	q2	NOTEST	0	0.133303	1.79769e+308	1.79769e+308	0.217511	1	no
ac	ac	ac	X:173735-364670	q1	q2	NOTEST	0	1.37148	1.79769e+308	1.79769e+308	0.122268	1	no
alphaTub85E	alphaTub85E	alphaTub85E	3R:5556937-5558970	q1	q2	NOTEST	0	0.178568	1.79769e+308	1.79769e+308	0.308538	1	no
alphagamma-element:CR32865	alphagamma-element:CR32865	alphagamma-element:CR32865	3R:8301057-8303989	q1	q2	NOTEST	0	3.58101	1.79769e+308	1.79769e+308	0.00228457	1	no
att-ORFB	att-ORFB	att-ORFB	3R:16378110-16383403	q1	q2	NOTEST	0	0.000146113	1.79769e+308	1.79769e+308	0.499864	1	no
bi	bi	bi	X:4306888-4378485	q1	q2	NOTEST	0	0.126298	1.79769e+308	1.79769e+308	0.270472	1	no
boly	boly	boly	2R:4215004-4283785	q1	q2	NOTEST	0	1.6032	1.79769e+308	1.79769e+308	0.0416323	1	no
capa	capa	capa	3R:25738706-25740050	q1	q2	NOTEST	0	3.03713	1.79769e+308	1.79769e+308	0.0416323	1	no
ckd	ckd	ckd	3L:3258154-3267845	q1	q2	NOTEST	0	0.427203	1.79769e+308	1.79769e+308	0.158655	1	no
conv	conv	conv	2R:10158305-10162377	q1	q2	NOTEST	0	0.281932	1.79769e+308	1.79769e+308	0.0786496	1	no
dgo	dgo	dgo	2R:6703530-6707378	q1	q2	NOTEST	0	0.165858	1.79769e+308	1.79769e+308	0.226149	1	no
disco-r	disco-r	disco-r	X:16012820-16042982	q1	q2	NOTEST	0	0.101423	1.79769e+308	1.79769e+308	0.158655	1	no
ds	ds	ds	2L:640020-714968	q1	q2	NOTEST	0	0.119398	1.79769e+308	1.79769e+308	0.0416323	1	no
dve	dve	dve	2R:18131467-18173982	q1	q2	NOTEST	0	0.29684	1.79769e+308	1.79769e+308	0.0786496	1	no
emp	emp	emp	2R:20864126-20872321	q1	q2	NOTEST	0	0.946213	1.79769e+308	1.79769e+308	0.0907659	1	no
esg	esg	esg	2L:15333863-15336150	q1	q2	NOTEST	0	0.466085	1.79769e+308	1.79769e+308	0.0786496	1	no
eve	eve	eve	2R:5866745-5868284	q1	q2	NOTEST	0	0.767928	1.79769e+308	1.79769e+308	0.0786496	1	no
f	f	f	X:17126974-17174997	q1	q2	NOTEST	0	0.589778	1.79769e+308	1.79769e+308	0.0786496	1	no
fend	fend	fend	X:9019164-9029051	q1	q2	NOTEST	0	0.574769	1.79769e+308	1.79769e+308	0.0786496	1	no
fj	fj	fj	2R:14120267-14123816	q1	q2	NOTEST	0	0.290274	1.79769e+308	1.79769e+308	0.0786496	1	no
fln	fln	fln	3L:19982650-19984279	q1	q2	NOTEST	0	0.619642	1.79769e+308	1.79769e+308	0.158655	1	no
fs(1)M3	fs(1)M3	fs(1)M3	X:5849662-5858190	q1	q2	NOTEST	0	0.0900443	1.79769e+308	1.79769e+308	0.158655	1	no
fusl	fusl	fusl	2L:5330467-5338053	q1	q2	NOTEST	0	0.21995	1.79769e+308	1.79769e+308	0.230237	1	no
halo	halo	halo	2L:1517531-1518184	q1	q2	NOTEST	0	4.72993	1.79769e+308	1.79769e+308	0.0891823	1	no
inaD	inaD	inaD	2R:18741900-18746317	q1	q2	NOTEST	0	0.928604	1.79769e+308	1.79769e+308	0.0227501	1	no
inv	inv	inv	2R:7361969-7394688	q1	q2	NOTEST	0	0.241856	1.79769e+308	1.79769e+308	0.236627	1	no
lin-28	lin-28	lin-28	3L:5647782-5650484	q1	q2	NOTEST	0	1.02589	1.79769e+308	1.79769e+308	0.0786496	1	no
m2	m2	m2	3R:21842235-21843192	q1	q2	NOTEST	0	2.57723	1.79769e+308	1.79769e+308	0.0227501	1	no
malpha	malpha	malpha	3R:21836614-21837290	q1	q2	NOTEST	0	1.02737	1.79769e+308	1.79769e+308	0.158655	1	no
mira	mira	mira	3R:15755435-15834244	q1	q2	NOTEST	0	0.16414	1.79769e+308	1.79769e+308	0.275259	1	no
nimC3	nimC3	nimC3	2L:14013747-14020208	q1	q2	NOTEST	0	3.80832e-05	1.79769e+308	1.79769e+308	0.49996	1	no
nos	nos	nos	3R:14974350-14988000	q1	q2	NOTEST	0	0.228386	1.79769e+308	1.79769e+308	0.237943	1	no
oa2	oa2	oa2	3R:18322938-18343051	q1	q2	NOTEST	0	0.236559	1.79769e+308	1.79769e+308	0.231358	1	no
obst-B	obst-B	obst-B	2L:10032693-10038954	q1	q2	NOTEST	0	1.03134	1.79769e+308	1.79769e+308	0.0786496	1	no
osk	osk	osk	3R:4760852-4764123	q1	q2	NOTEST	0	0.364186	1.79769e+308	1.79769e+308	0.0786496	1	no
otu	otu	otu	X:8379025-8410015	q1	q2	NOTEST	0	0.184334	1.79769e+308	1.79769e+308	0.218338	1	no
pk	pk	pk	2R:3038206-3110885	q1	q2	NOTEST	0	0.388956	1.79769e+308	1.79769e+308	0.0227501	1	no
ppk11	ppk11	ppk11	2L:9773107-9775030	q1	q2	NOTEST	0	0.720632	1.79769e+308	1.79769e+308	0.0786496	1	no
prom	prom	prom	2R:20302930-20315910	q1	q2	NOTEST	0	0.529722	1.79769e+308	1.79769e+308	0.088417	1	no
qtc	qtc	qtc	2L:5060831-5070750	q1	q2	NOTEST	0	1.07212	1.79769e+308	1.79769e+308	0.0892243	1	no
rdgC	rdgC	rdgC	3L:20252966-20258654	q1	q2	NOTEST	0	0.161386	1.79769e+308	1.79769e+308	0.237224	1	no
rib	rib	rib	2R:15163230-15168901	q1	q2	NOTEST	0	0.129189	1.79769e+308	1.79769e+308	0.158655	1	no
ro	ro	ro	3R:22702354-22706893	q1	q2	NOTEST	0	0.985302	1.79769e+308	1.79769e+308	0.0786496	1	no
sano	sano	sano	2R:14765898-14847000	q1	q2	NOTEST	0	0.478432	1.79769e+308	1.79769e+308	0.0906591	1	no
scpr-C	scpr-C	scpr-C	3R:7051241-7052204	q1	q2	NOTEST	0	1.37432	1.79769e+308	1.79769e+308	0.0786496	1	no
sev	sev	sev	X:10965473-10980332	q1	q2	NOTEST	0	0.170285	1.79769e+308	1.79769e+308	0.0416323	1	no
shd	shd	shd	3L:14607557-14615305	q1	q2	NOTEST	0	0.384365	1.79769e+308	1.79769e+308	0.0786496	1	no
slbo	slbo	slbo	2R:20219044-20221829	q1	q2	NOTEST	0	0.188088	1.79769e+308	1.79769e+308	0.158655	1	no
snoRNA:Me18S-A1806	snoRNA:Me18S-A1806	snoRNA:Me18S-A1806	3L:7632816-7632894	q1	q2	OK	0	732.023	1.79769e+308	1.79769e+308	0.158655	0.558985	no
snoRNA:Me28S-U1230	snoRNA:Me28S-U1230	snoRNA:Me28S-U1230	2L:861848-868352	q1	q2	OK	0	88.4253	1.79769e+308	1.79769e+308	0.23919	0.644255	no
snoRNA:Or-CD8	snoRNA:Or-CD8	snoRNA:Or-CD8	3R:25687588-25694618	q1	q2	OK	0	341.377	1.79769e+308	1.79769e+308	0.239685	0.644255	no
snoRNA:Or-aca4	snoRNA:Or-aca4	snoRNA:Or-aca4	2R:13492455-13526639	q1	q2	OK	0	36.1665	1.79769e+308	1.79769e+308	0.158655	0.558985	no
snoRNA:Psi18S-1377c	snoRNA:Psi18S-1377c	snoRNA:Psi18S-1377c	3R:26032239-26034742	q1	q2	OK	0	271.565	1.79769e+308	1.79769e+308	0.0367664	0.305376	no
snoRNA:Psi18S-1854c	snoRNA:Psi18S-1854c	snoRNA:Psi18S-1854c	X:17037619-17042287	q1	q2	OK	0	249.923	1.79769e+308	1.79769e+308	0.0227501	0.250589	no
snoRNA:Psi18S-841a	snoRNA:Psi18S-841a	snoRNA:Psi18S-841a	2R:17207542-17229352	q1	q2	OK	0	112.42	1.79769e+308	1.79769e+308	0.12383	0.51654	no
snoRNA:Psi28S-1135c	snoRNA:Psi28S-1135c	snoRNA:Psi28S-1135c	X:17037619-17042287	q1	q2	OK	0	57.6458	1.79769e+308	1.79769e+308	0.158655	0.558985	no
snoRNA:Psi28S-1153	snoRNA:Psi28S-1153	snoRNA:Psi28S-1153	2R:9445043-9445191	q1	q2	OK	0	50.6314	1.79769e+308	1.79769e+308	0.158655	0.558985	no
snoRNA:Psi28S-3091b	snoRNA:Psi28S-3091b	snoRNA:Psi28S-3091b	3R:1421085-1426891	q1	q2	OK	0	76.272	1.79769e+308	1.79769e+308	0.239091	0.644255	no
snoRNA:Psi28S-3316e	snoRNA:Psi28S-3316e	snoRNA:Psi28S-3316e	2R:17207542-17229352	q1	q2	OK	0	78.3809	1.79769e+308	1.79769e+308	0.239493	0.644255	no
snoRNA:Psi28S-3327c	snoRNA:Psi28S-3327c	snoRNA:Psi28S-3327c	3L:13034855-13037012	q1	q2	OK	0	187.442	1.79769e+308	1.79769e+308	0.0416323	0.316533	no
snoRNA:Psi28S-3405d	snoRNA:Psi28S-3405d	snoRNA:Psi28S-3405d	3R:24425528-24431499	q1	q2	OK	0	187.911	1.79769e+308	1.79769e+308	0.0663221	0.395975	no
snoRNA:Psi28S-3571	snoRNA:Psi28S-3571	snoRNA:Psi28S-3571	3R:1421085-1426891	q1	q2	OK	0	56.3129	1.79769e+308	1.79769e+308	0.239091	0.644255	no
so	so	so	2R:3306536-3322377	q1	q2	NOTEST	0	0.167403	1.79769e+308	1.79769e+308	0.158655	1	no
spaw	spaw	spaw	2R:4215004-4283785	q1	q2	NOTEST	0	1.80024	1.79769e+308	1.79769e+308	0.0126737	1	no
ss	ss	ss	3R:12200147-12229405	q1	q2	NOTEST	0	0.10142	1.79769e+308	1.79769e+308	0.235413	1	no
stl	stl	stl	2R:18695808-18703498	q1	q2	NOTEST	0	0.75618	1.79769e+308	1.79769e+308	0.0531784	1	no
stops	stops	stops	3R:26960113-26997242	q1	q2	NOTEST	0	0.255201	1.79769e+308	1.79769e+308	0.237016	1	no
sut4	sut4	sut4	2R:5972944-5974632	q1	q2	NOTEST	0	0.341532	1.79769e+308	1.79769e+308	0.237699	1	no
t-cup	t-cup	t-cup	2L:12456576-12546630	q1	q2	NOTEST	0	0.948821	1.79769e+308	1.79769e+308	0.238519	1	no
tau	tau	tau	3R:23465607-23482532	q1	q2	NOTEST	0	0.514207	1.79769e+308	1.79769e+308	0.0786496	1	no
ths	ths	ths	2R:7677873-7699520	q1	q2	NOTEST	0	0.178479	1.79769e+308	1.79769e+308	0.158655	1	no
trh	trh	trh	3L:366523-392633	q1	q2	NOTEST	0	0.112954	1.79769e+308	1.79769e+308	0.231091	1	no
ttm2	ttm2	ttm2	3L:275163-276661	q1	q2	NOTEST	0	0.375067	1.79769e+308	1.79769e+308	0.158655	1	no
yar	yar	yar	X:173735-364670	q1	q2	NOTEST	0	0.661633	1.79769e+308	1.79769e+308	0.238037	1	no
yellow-k	yellow-k	yellow-k	3L:15513420-15517201	q1	q2	NOTEST	0	0.845823	1.79769e+308	1.79769e+308	0.153129	1	no
snmRNA:357	snmRNA:357	snmRNA:357	3L:5560000-5570448	q1	q2	LOWDATA	0	0	1.4822e-323	0	1	1	no
snmRNA:359	snmRNA:359	snmRNA:359	2L:19400780-19430270	q1	q2	LOWDATA	0	0	1.4822e-323	0	1	1	no
snmRNA:438	snmRNA:438	snmRNA:438	3L:434257-540589	q1	q2	LOWDATA	0	0	1.4822e-323	0	1	1	no
snoRNA:Or-CD10	snoRNA:Or-CD10	snoRNA:Or-CD10	X:6425048-6427318	q1	q2	OK	1648.91	0	-1.79769e+308	-1.79769e+308	0.239719	0.644255	no
snoRNA:291	snoRNA:291	snoRNA:291	3R:24637825-24645411	q1	q2	OK	960.752	0	-1.79769e+308	-1.79769e+308	0.239098	0.644255	no
snoRNA:Me28S-G2703a	snoRNA:Me28S-G2703a	snoRNA:Me28S-G2703a	2R:10509110-10512013	q1	q2	OK	746.598	0	-1.79769e+308	-1.79769e+308	0.115242	0.499699	no
snoRNA:Me28S-G1083b	snoRNA:Me28S-G1083b	snoRNA:Me28S-G1083b	2R:20062249-20073866	q1	q2	LOWDATA	544.5	0	-1.79769e+308	0	1	1	no
snoRNA:Or-CD12	snoRNA:Or-CD12	snoRNA:Or-CD12	3L:3219123-3222960	q1	q2	LOWDATA	536.219	0	-1.79769e+308	0	1	1	no
snoRNA:Me28S-G2703b	snoRNA:Me28S-G2703b	snoRNA:Me28S-G2703b	2R:10509110-10512013	q1	q2	LOWDATA	456.333	0	-1.79769e+308	0	1	1	no
snoRNA:Me18S-A469	snoRNA:Me18S-A469	snoRNA:Me18S-A469	2L:21143226-21148546	q1	q2	OK	417.34	0	-1.79769e+308	-1.79769e+308	0.158655	0.558985	no
snoRNA:Or-CD9a	snoRNA:Or-CD9a	snoRNA:Or-CD9a	2R:20062249-20073866	q1	q2	LOWDATA	226.732	0	-1.79769e+308	0	1	1	no
snoRNA:229	snoRNA:229	snoRNA:229	2R:18960413-18962243	q1	q2	OK	188.175	0	-1.79769e+308	-1.79769e+308	0.0416323	0.316533	no
5SrRNA-Psi:CR33363	5SrRNA-Psi:CR33363	5SrRNA-Psi:CR33363	2R:15649931-15650075	q1	q2	OK	169.092	0	-1.79769e+308	-1.79769e+308	0.0416323	0.316533	no
snoRNA:Me18S-A1576	snoRNA:Me18S-A1576	snoRNA:Me18S-A1576	2L:9893804-9895003	q1	q2	OK	144.924	0	-1.79769e+308	-1.79769e+308	0.158655	0.558985	no
snoRNA:Psi18S-1275	snoRNA:Psi18S-1275	snoRNA:Psi18S-1275	3R:5603766-5604800	q1	q2	OK	125.45	0	-1.79769e+308	-1.79769e+308	0.0786496	0.42873	no
snoRNA:Psi18S-920	snoRNA:Psi18S-920	snoRNA:Psi18S-920	3L:11815951-11818773	q1	q2	OK	122.155	0	-1.79769e+308	-1.79769e+308	0.123996	0.51654	no
snoRNA:Psi18S-1397	snoRNA:Psi18S-1397	snoRNA:Psi18S-1397	3L:5755069-5758806	q1	q2	OK	122.098	0	-1.79769e+308	-1.79769e+308	0.0786496	0.42873	no
snoRNA:Psi28S-1175b	snoRNA:Psi28S-1175b	snoRNA:Psi28S-1175b	2R:18493625-18495506	q1	q2	OK	122.098	0	-1.79769e+308	-1.79769e+308	0.0786496	0.42873	no
snoRNA:Or-aca5	snoRNA:Or-aca5	snoRNA:Or-aca5	2R:4982802-4985972	q1	q2	OK	107.009	0	-1.79769e+308	-1.79769e+308	0.112093	0.497756	no
snoRNA:Psi28S-1135a	snoRNA:Psi28S-1135a	snoRNA:Psi28S-1135a	X:17037619-17042287	q1	q2	OK	101.659	0	-1.79769e+308	-1.79769e+308	0.0786496	0.42873	no
snoRNA:Psi18S-525a	snoRNA:Psi18S-525a	snoRNA:Psi18S-525a	2L:20417060-20423034	q1	q2	OK	74.1713	0	-1.79769e+308	-1.79769e+308	0.158655	0.558985	no
snoRNA:Psi28S-2562	snoRNA:Psi28S-2562	snoRNA:Psi28S-2562	3R:16647900-16649951	q1	q2	OK	72.0822	0	-1.79769e+308	-1.79769e+308	0.158655	0.558985	no
snoRNA:Psi28S-3342	snoRNA:Psi28S-3342	snoRNA:Psi28S-3342	X:5418334-5418498	q1	q2	OK	69.4117	0	-1.79769e+308	-1.79769e+308	0.0786496	0.42873	no
snoRNA:Psi18S-110	snoRNA:Psi18S-110	snoRNA:Psi18S-110	3L:826709-833402	q1	q2	OK	64.4989	0	-1.79769e+308	-1.79769e+308	0.239625	0.644255	no
snoRNA:Psi28S-2622	snoRNA:Psi28S-2622	snoRNA:Psi28S-2622	3L:1475428-1489547	q1	q2	OK	62.7249	0	-1.79769e+308	-1.79769e+308	0.158655	0.558985	no
snoRNA:Psi28S-3316b	snoRNA:Psi28S-3316b	snoRNA:Psi28S-3316b	2R:17207542-17229352	q1	q2	OK	61.1117	0	-1.79769e+308	-1.79769e+308	0.239525	0.644255	no
snoRNA:Psi28S-1135d	snoRNA:Psi28S-1135d	snoRNA:Psi28S-1135d	X:17037619-17042287	q1	q2	OK	59.432	0	-1.79769e+308	-1.79769e+308	0.158655	0.558985	no
snoRNA:Psi18S-1347b	snoRNA:Psi18S-1347b	snoRNA:Psi18S-1347b	2R:14027582-14033740	q1	q2	OK	57.8994	0	-1.79769e+308	-1.79769e+308	0.239643	0.644255	no
snoRNA:Psi28S-1060	snoRNA:Psi28S-1060	snoRNA:Psi28S-1060	X:6635569-6638290	q1	q2	OK	48.3651	0	-1.79769e+308	-1.79769e+308	0.239594	0.644255	no
snoRNA:Psi18S-996	snoRNA:Psi18S-996	snoRNA:Psi18S-996	3L:259285-264378	q1	q2	OK	47.1424	0	-1.79769e+308	-1.79769e+308	0.158655	0.558985	no
snoRNA:Psi28S-1135f	snoRNA:Psi28S-1135f	snoRNA:Psi28S-1135f	X:17037619-17042287	q1	q2	OK	47.1424	0	-1.79769e+308	-1.79769e+308	0.158655	0.558985	no
snRNA:U3:22A	snRNA:U3:22A	snRNA:U3:22A	2L:1432710-1432921	q1	q2	OK	14.2251	0	-1.79769e+308	-1.79769e+308	0.158655	0.558985	no
snRNA:U5:35D	snRNA:U5:35D	snRNA:U5:35D	2L:15751556-15751682	q1	q2	OK	13.4496	0	-1.79769e+308	-1.79769e+308	0.443202	0.793061	no
snRNA:U5:23D	snRNA:U5:23D	snRNA:U5:23D	2L:3043972-3055601	q1	q2	OK	13.2144	0	-1.79769e+308	-1.79769e+308	0.435155	0.788452	no
snRNA:U5:38ABa	snRNA:U5:38ABa	snRNA:U5:38ABa	2L:19811947-19812074	q1	q2	OK	13.0414	0	-1.79769e+308	-1.79769e+308	0.443202	0.793061	no
snRNA:U5:38ABb	snRNA:U5:38ABb	snRNA:U5:38ABb	2L:19816413-19816540	q1	q2	OK	13.0414	0	-1.79769e+308	-1.79769e+308	0.443202	0.793061	no
CG13000	CG13000	CG13000	X:16842140-16842473	q1	q2	OK	11.1584	0	-1.79769e+308	-1.79769e+308	0.0416323	0.316533	no
CG42488	CG42488	CG42488	3R:21308887-21314810	q1	q2	OK	10.3909	0	-1.79769e+308	-1.79769e+308	0.117629	0.505238	no
CG16771	CG16771	CG16771	2L:19400780-19430270	q1	q2	OK	9.56053	0	-1.79769e+308	-1.79769e+308	3.31364e-06	0.000480838	yes
CG12269	CG12269	CG12269	3R:14804022-14804531	q1	q2	OK	8.45427	0	-1.79769e+308	-1.79769e+308	0.0227501	0.250589	no
CG11269	CG11269	CG11269	2R:18024493-18062243	q1	q2	OK	7.95642	0	-1.79769e+308	-1.79769e+308	0.0786496	0.42873	no
CG42777	CG42777	CG42777	3R:17177330-17203121	q1	q2	OK	7.89067	0	-1.79769e+308	-1.79769e+308	0.237756	0.644255	no
CG12780	CG12780	CG12780	2R:4439363-4439758	q1	q2	OK	7.62709	0	-1.79769e+308	-1.79769e+308	0.0416323	0.316533	no
CG42581	CG42581	CG42581	X:19990194-19990507	q1	q2	OK	7.45733	0	-1.79769e+308	-1.79769e+308	0.158655	0.558985	no
CG14369	CG14369	CG14369	3R:9417997-9418336	q1	q2	OK	7.12678	0	-1.79769e+308	-1.79769e+308	0.0786496	0.42873	no
CG32582	CG32582	CG32582	X:15729633-15730956	q1	q2	OK	6.67445	0	-1.79769e+308	-1.79769e+308	0.0179586	0.222772	no
snoRNA:Psi28S-2566	snoRNA:Psi28S-2566	snoRNA:Psi28S-2566	3L:18885482-18891390	q1	q2	OK	6.65896	0	-1.79769e+308	-1.79769e+308	0.158655	0.558985	no
CG15071	CG15071	CG15071	2R:14574876-14593310	q1	q2	OK	5.86495	0	-1.79769e+308	-1.79769e+308	0.0201166	0.23599	no
skpB	skpB	skpB	2R:8026799-8027567	q1	q2	OK	5.77303	0	-1.79769e+308	-1.79769e+308	0.00715294	0.132369	no
Cpr67Fa1	Cpr67Fa1	Cpr67Fa1	3L:10883096-10883800	q1	q2	OK	5.67425	0	-1.79769e+308	-1.79769e+308	0.0227501	0.250589	no
CG9396	CG9396	CG9396	3R:5396132-5397345	q1	q2	OK	5.0711	0	-1.79769e+308	-1.79769e+308	0.0126737	0.180762	no
CG16775	CG16775	CG16775	3L:17879047-17879745	q1	q2	OK	4.92757	0	-1.79769e+308	-1.79769e+308	0.0126737	0.180762	no
CG15375	CG15375	CG15375	X:3995440-3996588	q1	q2	NOTEST	4.79766	0	-1.79769e+308	-1.79769e+308	0.00715294	1	no
CG31086	CG31086	CG31086	3R:21996570-22014526	q1	q2	NOTEST	4.73403	0	-1.79769e+308	-1.79769e+308	0.0557039	1	no
CG17650	CG17650	CG17650	2L:1758285-1759078	q1	q2	NOTEST	4.6332	0	-1.79769e+308	-1.79769e+308	0.0416323	1	no
CG17919	CG17919	CG17919	3R:2169752-2171642	q1	q2	NOTEST	4.25638	0	-1.79769e+308	-1.79769e+308	0.0126737	1	no
CG33493	CG33493	CG33493	3L:10685914-10686235	q1	q2	NOTEST	4.07176	0	-1.79769e+308	-1.79769e+308	0.158655	1	no
Ser8	Ser8	Ser8	2R:9302482-9326550	q1	q2	NOTEST	4.0448	0	-1.79769e+308	-1.79769e+308	0.0171758	1	no
CG8407	CG8407	CG8407	2R:8040575-8050496	q1	q2	NOTEST	3.93506	0	-1.79769e+308	-1.79769e+308	0.0416323	1	no
CG14177	CG14177	CG14177	3L:9590953-9591295	q1	q2	NOTEST	3.48978	0	-1.79769e+308	-1.79769e+308	0.158655	1	no
CG42872	CG42872	CG42872	3R:16360000-16360426	q1	q2	NOTEST	3.39589	0	-1.79769e+308	-1.79769e+308	0.158655	1	no
CG15202	CG15202	CG15202	X:11036712-11037412	q1	q2	NOTEST	3.35069	0	-1.79769e+308	-1.79769e+308	0.158655	1	no
CG34325	CG34325	CG34325	X:16608479-16620988	q1	q2	NOTEST	3.28221	0	-1.79769e+308	-1.79769e+308	0.00407549	1	no
CG10694	CG10694	CG10694	3R:19889307-19934671	q1	q2	NOTEST	3.19234	0	-1.79769e+308	-1.79769e+308	0.0204632	1	no
CG5079	CG5079	CG5079	3R:21436734-21450382	q1	q2	NOTEST	3.15325	0	-1.79769e+308	-1.79769e+308	0.123	1	no
CG13077	CG13077	CG13077	2L:19565862-19567359	q1	q2	NOTEST	3.10282	0	-1.79769e+308	-1.79769e+308	0.00715294	1	no
CG42287	CG42287	CG42287	2R:9948983-10028403	q1	q2	NOTEST	3.09862	0	-1.79769e+308	-1.79769e+308	0.0786496	1	no
CG8813	CG8813	CG8813	2L:2868626-2874518	q1	q2	NOTEST	3.06727	0	-1.79769e+308	-1.79769e+308	0.0126737	1	no
CG16712	CG16712	CG16712	2L:3696239-3696661	q1	q2	NOTEST	3.06329	0	-1.79769e+308	-1.79769e+308	0.158655	1	no
CG18598	CG18598	CG18598	3R:14076835-14078450	q1	q2	NOTEST	3.06329	0	-1.79769e+308	-1.79769e+308	0.158655	1	no
lush	lush	lush	3L:19597497-19599190	q1	q2	NOTEST	2.97786	0	-1.79769e+308	-1.79769e+308	0.0551179	1	no
CG34136	CG34136	CG34136	2L:21094960-21102392	q1	q2	NOTEST	2.90949	0	-1.79769e+308	-1.79769e+308	0.0416323	1	no
pgc	pgc	pgc	2R:18217230-18220320	q1	q2	NOTEST	2.89017	0	-1.79769e+308	-1.79769e+308	0.046736	1	no
CG32667	CG32667	CG32667	X:11033789-11034296	q1	q2	NOTEST	2.86835	0	-1.79769e+308	-1.79769e+308	0.158655	1	no
CG15912	CG15912	CG15912	X:4443102-4445913	q1	q2	NOTEST	2.84806	0	-1.79769e+308	-1.79769e+308	0.0227501	1	no
CycJ	CycJ	CycJ	3L:3466413-3471338	q1	q2	NOTEST	2.72159	0	-1.79769e+308	-1.79769e+308	0.00841918	1	no
Sfp24Bc	Sfp24Bc	Sfp24Bc	2L:3662744-3691737	q1	q2	NOTEST	2.66663	0	-1.79769e+308	-1.79769e+308	0.158655	1	no
yellow-c	yellow-c	yellow-c	2L:15035470-15038857	q1	q2	NOTEST	2.54666	0	-1.79769e+308	-1.79769e+308	0.0187529	1	no
CG31606	CG31606	CG31606	2L:8134246-8159575	q1	q2	NOTEST	2.5012	0	-1.79769e+308	-1.79769e+308	0.123593	1	no
CG41130	CG41130	CG41130	4:1219483-1228193	q1	q2	NOTEST	2.46252	0	-1.79769e+308	-1.79769e+308	0.235624	1	no
CG14740	CG14740	CG14740	3R:7886791-7888666	q1	q2	NOTEST	2.44324	0	-1.79769e+308	-1.79769e+308	0.00407549	1	no
CG9691	CG9691	CG9691	X:9778474-9779079	q1	q2	NOTEST	2.42742	0	-1.79769e+308	-1.79769e+308	0.0786496	1	no
CG16853	CG16853	CG16853	2L:13502655-13549323	q1	q2	NOTEST	2.4016	0	-1.79769e+308	-1.79769e+308	0.0142051	1	no
CG31178	CG31178	CG31178	3R:17699460-17700644	q1	q2	NOTEST	2.39835	0	-1.79769e+308	-1.79769e+308	0.0543446	1	no
CG9875	CG9875	CG9875	2R:19245182-19253777	q1	q2	NOTEST	2.39764	0	-1.79769e+308	-1.79769e+308	0.122363	1	no
CG14153	CG14153	CG14153	3L:10633492-10654113	q1	q2	NOTEST	2.39651	0	-1.79769e+308	-1.79769e+308	0.0227501	1	no
Ntf-2r	Ntf-2r	Ntf-2r	2L:18454721-18455332	q1	q2	NOTEST	2.39169	0	-1.79769e+308	-1.79769e+308	0.0786496	1	no
iotaTry	iotaTry	iotaTry	2R:7244226-7245041	q1	q2	NOTEST	2.39099	0	-1.79769e+308	-1.79769e+308	0.0416323	1	no
CG14693	CG14693	CG14693	3R:6637302-6640769	q1	q2	NOTEST	2.28154	0	-1.79769e+308	-1.79769e+308	0.0227501	1	no
Yp3	Yp3	Yp3	X:13653577-13655200	q1	q2	NOTEST	2.27501	0	-1.79769e+308	-1.79769e+308	0.00715294	1	no
CG30178	CG30178	CG30178	2R:19872749-19875990	q1	q2	NOTEST	2.26165	0	-1.79769e+308	-1.79769e+308	0.123252	1	no
lectin-37Da	lectin-37Da	lectin-37Da	2L:19400780-19430270	q1	q2	NOTEST	2.25136	0	-1.79769e+308	-1.79769e+308	0.12324	1	no
CG42751	CG42751	CG42751	2L:11814825-11928570	q1	q2	NOTEST	2.25091	0	-1.79769e+308	-1.79769e+308	0.237643	1	no
CG11043	CG11043	CG11043	2L:6559430-6561660	q1	q2	NOTEST	2.19761	0	-1.79769e+308	-1.79769e+308	0.0786496	1	no
IM4	IM4	IM4	2R:16756340-16756826	q1	q2	NOTEST	2.17968	0	-1.79769e+308	-1.79769e+308	0.158655	1	no
CG31697	CG31697	CG31697	2L:19533472-19537365	q1	q2	NOTEST	2.13505	0	-1.79769e+308	-1.79769e+308	0.0786496	1	no
Tk	Tk	Tk	3R:7819896-7831194	q1	q2	NOTEST	2.10022	0	-1.79769e+308	-1.79769e+308	0.00715294	1	no
CG16984	CG16984	CG16984	3L:2595812-2600242	q1	q2	NOTEST	2.09748	0	-1.79769e+308	-1.79769e+308	0.0227501	1	no
Tre	Tre	Tre	X:5574759-5576521	q1	q2	NOTEST	2.07147	0	-1.79769e+308	-1.79769e+308	0.0126737	1	no
CG5157	CG5157	CG5157	3L:16125127-16130979	q1	q2	NOTEST	2.05614	0	-1.79769e+308	-1.79769e+308	0.0200029	1	no
CG31267	CG31267	CG31267	3R:12959918-12961005	q1	q2	NOTEST	2.03782	0	-1.79769e+308	-1.79769e+308	0.0416323	1	no
lectin-24Db	lectin-24Db	lectin-24Db	2L:4188122-4189285	q1	q2	NOTEST	2.03191	0	-1.79769e+308	-1.79769e+308	0.0227501	1	no
nimB3	nimB3	nimB3	2L:13967463-13967966	q1	q2	NOTEST	2.0008	0	-1.79769e+308	-1.79769e+308	0.158655	1	no
Ugt86Di	Ugt86Di	Ugt86Di	3R:6977628-6979571	q1	q2	NOTEST	1.98747	0	-1.79769e+308	-1.79769e+308	0.00715294	1	no
CG33460	CG33460	CG33460	2R:11581596-11582737	q1	q2	NOTEST	1.96922	0	-1.79769e+308	-1.79769e+308	0.0416323	1	no
CG2857	CG2857	CG2857	2R:20779162-20807788	q1	q2	NOTEST	1.95255	0	-1.79769e+308	-1.79769e+308	0.0227501	1	no
CG15332	CG15332	CG15332	X:7847884-7850023	q1	q2	NOTEST	1.95027	0	-1.79769e+308	-1.79769e+308	0.0112305	1	no
CG2157	CG2157	CG2157	X:10763319-10771840	q1	q2	NOTEST	1.93535	0	-1.79769e+308	-1.79769e+308	0.0660383	1	no
CG7264	CG7264	CG7264	3L:11820296-11826677	q1	q2	NOTEST	1.93488	0	-1.79769e+308	-1.79769e+308	0.00715294	1	no
CG31245	CG31245	CG31245	3R:15194716-15228870	q1	q2	NOTEST	1.9201	0	-1.79769e+308	-1.79769e+308	0.0416323	1	no
CG10035	CG10035	CG10035	3R:8207372-8208412	q1	q2	NOTEST	1.90509	0	-1.79769e+308	-1.79769e+308	0.0416323	1	no
CG18666	CG18666	CG18666	2L:11013220-11066997	q1	q2	NOTEST	1.89945	0	-1.79769e+308	-1.79769e+308	0.158655	1	no
CG10730	CG10730	CG10730	2L:20066369-20075467	q1	q2	NOTEST	1.88044	0	-1.79769e+308	-1.79769e+308	0.00407549	1	no
CG11997	CG11997	CG11997	3R:4895478-5063417	q1	q2	NOTEST	1.85938	0	-1.79769e+308	-1.79769e+308	0.0365509	1	no
GstD6	GstD6	GstD6	3R:8202893-8203629	q1	q2	NOTEST	1.83041	0	-1.79769e+308	-1.79769e+308	0.0786496	1	no
Gbeta5	Gbeta5	Gbeta5	X:8044763-8046311	q1	q2	NOTEST	1.81266	0	-1.79769e+308	-1.79769e+308	0.0126737	1	no
CG33463	CG33463	CG33463	2R:11758923-11809623	q1	q2	NOTEST	1.81034	0	-1.79769e+308	-1.79769e+308	0.238636	1	no
CG14868	CG14868	CG14868	3R:11193537-11195656	q1	q2	NOTEST	1.79478	0	-1.79769e+308	-1.79769e+308	0.00715294	1	no
Acp62F	Acp62F	Acp62F	3L:2719684-2766480	q1	q2	NOTEST	1.78603	0	-1.79769e+308	-1.79769e+308	0.23758	1	no
CG1638	CG1638	CG1638	3R:27416302-27418041	q1	q2	NOTEST	1.78348	0	-1.79769e+308	-1.79769e+308	0.0126737	1	no
CG14262	CG14262	CG14262	3R:23090048-23091152	q1	q2	NOTEST	1.72529	0	-1.79769e+308	-1.79769e+308	0.0416323	1	no
CG11382	CG11382	CG11382	X:1104129-1105746	q1	q2	NOTEST	1.72418	0	-1.79769e+308	-1.79769e+308	0.0126737	1	no
Cyp4ac1	Cyp4ac1	Cyp4ac1	2L:5218259-5271353	q1	q2	NOTEST	1.69466	0	-1.79769e+308	-1.79769e+308	0.0189544	1	no
PGRP-LE	PGRP-LE	PGRP-LE	X:15695184-15696958	q1	q2	NOTEST	1.69315	0	-1.79769e+308	-1.79769e+308	0.0227501	1	no
CG34308	CG34308	CG34308	3R:8914372-8989598	q1	q2	NOTEST	1.67621	0	-1.79769e+308	-1.79769e+308	0.0786496	1	no
lectin-29Ca	lectin-29Ca	lectin-29Ca	2L:8393488-8394280	q1	q2	NOTEST	1.65627	0	-1.79769e+308	-1.79769e+308	0.0786496	1	no
Cpr60D	Cpr60D	Cpr60D	2R:20550373-20550929	q1	q2	NOTEST	1.65448	0	-1.79769e+308	-1.79769e+308	0.158655	1	no
CG14312	CG14312	CG14312	3R:14108699-14109255	q1	q2	NOTEST	1.64888	0	-1.79769e+308	-1.79769e+308	0.158655	1	no
CG13609	CG13609	CG13609	3R:20023309-20054260	q1	q2	NOTEST	1.62168	0	-1.79769e+308	-1.79769e+308	0.0176635	1	no
CG7406	CG7406	CG7406	X:18971757-18972627	q1	q2	NOTEST	1.60978	0	-1.79769e+308	-1.79769e+308	0.0786496	1	no
CG32189	CG32189	CG32189	3L:17822057-17831993	q1	q2	NOTEST	1.60606	0	-1.79769e+308	-1.79769e+308	0.297942	1	no
skpF	skpF	skpF	2R:19343497-19346282	q1	q2	NOTEST	1.59618	0	-1.79769e+308	-1.79769e+308	0.175355	1	no
CG31816	CG31816	CG31816	2L:16542545-16543263	q1	q2	NOTEST	1.59493	0	-1.79769e+308	-1.79769e+308	0.158655	1	no
CG33160	CG33160	CG33160	3L:3197862-3218920	q1	q2	NOTEST	1.57077	0	-1.79769e+308	-1.79769e+308	0.123742	1	no
CG7860	CG7860	CG7860	X:15463025-15468618	q1	q2	NOTEST	1.56538	0	-1.79769e+308	-1.79769e+308	0.0227501	1	no
CG32295	CG32295	CG32295	3L:2508119-2554277	q1	q2	NOTEST	1.53513	0	-1.79769e+308	-1.79769e+308	0.0416323	1	no
CG13561	CG13561	CG13561	2R:19691837-19693772	q1	q2	NOTEST	1.50159	0	-1.79769e+308	-1.79769e+308	0.158655	1	no
CG13386	CG13386	CG13386	2L:8399043-8399972	q1	q2	NOTEST	1.49615	0	-1.79769e+308	-1.79769e+308	0.0786496	1	no
CG14451	CG14451	CG14451	3L:22714329-22715191	q1	q2	NOTEST	1.48025	0	-1.79769e+308	-1.79769e+308	0.0786496	1	no
CG13168	CG13168	CG13168	2R:8141496-8143197	q1	q2	NOTEST	1.47303	0	-1.79769e+308	-1.79769e+308	0.0906043	1	no
Cpr67Fa2	Cpr67Fa2	Cpr67Fa2	3L:10884842-10885616	q1	q2	NOTEST	1.46547	0	-1.79769e+308	-1.79769e+308	0.158655	1	no
CG5780	CG5780	CG5780	2L:12692985-12694982	q1	q2	NOTEST	1.45159	0	-1.79769e+308	-1.79769e+308	0.0786496	1	no
CG11912	CG11912	CG11912	2L:305940-346549	q1	q2	NOTEST	1.45043	0	-1.79769e+308	-1.79769e+308	0.118069	1	no
CG7179	CG7179	CG7179	2L:7775803-7778027	q1	q2	NOTEST	1.44749	0	-1.79769e+308	-1.79769e+308	0.00715294	1	no
CG33928	CG33928	CG33928	2L:17410656-17450360	q1	q2	NOTEST	1.44603	0	-1.79769e+308	-1.79769e+308	0.238105	1	no
fan	fan	fan	3L:8102268-8103148	q1	q2	NOTEST	1.44087	0	-1.79769e+308	-1.79769e+308	0.0786496	1	no
CG9072	CG9072	CG9072	X:14987285-15010572	q1	q2	NOTEST	1.42687	0	-1.79769e+308	-1.79769e+308	0.158655	1	no
CG14591	CG14591	CG14591	2R:1924062-1928087	q1	q2	NOTEST	1.41846	0	-1.79769e+308	-1.79769e+308	0.0903721	1	no
CG18538	CG18538	CG18538	2R:14166569-14244766	q1	q2	NOTEST	1.41251	0	-1.79769e+308	-1.79769e+308	0.239414	1	no
CG14265	CG14265	CG14265	X:3070474-3233360	q1	q2	NOTEST	1.38488	0	-1.79769e+308	-1.79769e+308	0.237483	1	no
CG8136	CG8136	CG8136	3R:4547092-4548773	q1	q2	NOTEST	1.38395	0	-1.79769e+308	-1.79769e+308	0.110191	1	no
Uro	Uro	Uro	2L:7780084-7781415	q1	q2	NOTEST	1.38142	0	-1.79769e+308	-1.79769e+308	0.0416323	1	no
CG34299	CG34299	CG34299	3R:26075314-26076282	q1	q2	NOTEST	1.37456	0	-1.79769e+308	-1.79769e+308	0.158655	1	no
CG9903	CG9903	CG9903	X:16433185-16434885	q1	q2	NOTEST	1.36869	0	-1.79769e+308	-1.79769e+308	0.0227501	1	no
CG11293	CG11293	CG11293	2R:19573201-19575503	q1	q2	NOTEST	1.36044	0	-1.79769e+308	-1.79769e+308	0.0786496	1	no
CG42392	CG42392	CG42392	2R:12639000-12660002	q1	q2	NOTEST	1.33687	0	-1.79769e+308	-1.79769e+308	0.158655	1	no
CG32269	CG32269	CG32269	3L:3197862-3218920	q1	q2	NOTEST	1.33349	0	-1.79769e+308	-1.79769e+308	0.0204573	1	no
CG6980	CG6980	CG6980	3R:20631386-20639750	q1	q2	NOTEST	1.32171	0	-1.79769e+308	-1.79769e+308	0.0786496	1	no
Cyp4ac2	Cyp4ac2	Cyp4ac2	2L:5218259-5271353	q1	q2	NOTEST	1.31701	0	-1.79769e+308	-1.79769e+308	0.0344424	1	no
CG2652	CG2652	CG2652	X:2576019-2576965	q1	q2	NOTEST	1.31281	0	-1.79769e+308	-1.79769e+308	0.0786496	1	no
janB	janB	janB	3R:25863701-25865259	q1	q2	NOTEST	1.30091	0	-1.79769e+308	-1.79769e+308	0.236874	1	no
Obp99c	Obp99c	Obp99c	3R:25508223-25512504	q1	q2	NOTEST	1.29427	0	-1.79769e+308	-1.79769e+308	0.158655	1	no
CG32240	CG32240	CG32240	3L:4380860-4381564	q1	q2	NOTEST	1.28404	0	-1.79769e+308	-1.79769e+308	0.158655	1	no
CG31473	CG31473	CG31473	3R:3636284-3638731	q1	q2	NOTEST	1.27928	0	-1.79769e+308	-1.79769e+308	0.119352	1	no
CG3706	CG3706	CG3706	X:824963-828792	q1	q2	NOTEST	1.26811	0	-1.79769e+308	-1.79769e+308	0.0227501	1	no
CG34309	CG34309	CG34309	3R:9198351-9205494	q1	q2	NOTEST	1.26407	0	-1.79769e+308	-1.79769e+308	0.158655	1	no
sphinx2	sphinx2	sphinx2	3L:7432798-7433833	q1	q2	NOTEST	1.26348	0	-1.79769e+308	-1.79769e+308	0.0786496	1	no
CG14797	CG14797	CG14797	X:1569112-1586580	q1	q2	NOTEST	1.25754	0	-1.79769e+308	-1.79769e+308	0.158655	1	no
CG17026	CG17026	CG17026	3L:15963181-15975969	q1	q2	NOTEST	1.24119	0	-1.79769e+308	-1.79769e+308	0.123762	1	no
CG12214	CG12214	CG12214	2R:6029844-6079899	q1	q2	NOTEST	1.23675	0	-1.79769e+308	-1.79769e+308	0.0243105	1	no
CG13086	CG13086	CG13086	2L:19364393-19365397	q1	q2	NOTEST	1.23524	0	-1.79769e+308	-1.79769e+308	0.158655	1	no
CG17261	CG17261	CG17261	2L:3042918-3043593	q1	q2	NOTEST	1.23524	0	-1.79769e+308	-1.79769e+308	0.158655	1	no
CG31546	CG31546	CG31546	3R:1459345-1461346	q1	q2	NOTEST	1.22383	0	-1.79769e+308	-1.79769e+308	0.0786496	1	no
CG34454	CG34454	CG34454	3L:231680-232350	q1	q2	NOTEST	1.21978	0	-1.79769e+308	-1.79769e+308	0.158655	1	no
CG14506	CG14506	CG14506	3R:25121461-25122951	q1	q2	NOTEST	1.21399	0	-1.79769e+308	-1.79769e+308	0.0416323	1	no
dnd	dnd	dnd	3R:17711397-17732904	q1	q2	NOTEST	1.21055	0	-1.79769e+308	-1.79769e+308	0.183713	1	no
Ag5r	Ag5r	Ag5r	X:14679125-14680266	q1	q2	NOTEST	1.20418	0	-1.79769e+308	-1.79769e+308	0.0786496	1	no
CG15528	CG15528	CG15528	3R:25872196-25877834	q1	q2	NOTEST	1.18978	0	-1.79769e+308	-1.79769e+308	0.121469	1	no
CG15729	CG15729	CG15729	X:12457075-12459484	q1	q2	NOTEST	1.18515	0	-1.79769e+308	-1.79769e+308	0.0786496	1	no
CG17639	CG17639	CG17639	3R:8209082-8211348	q1	q2	NOTEST	1.18227	0	-1.79769e+308	-1.79769e+308	0.0786496	1	no
CG14644	CG14644	CG14644	3R:77613-78765	q1	q2	NOTEST	1.17091	0	-1.79769e+308	-1.79769e+308	0.0786496	1	no
CG15482	CG15482	CG15482	2L:13203767-13211814	q1	q2	NOTEST	1.16475	0	-1.79769e+308	-1.79769e+308	0.123657	1	no
CG14439	CG14439	CG14439	X:6641581-6649785	q1	q2	NOTEST	1.1621	0	-1.79769e+308	-1.79769e+308	0.0537581	1	no
CG42808	CG42808	CG42808	2R:9461122-9461747	q1	q2	NOTEST	1.15614	0	-1.79769e+308	-1.79769e+308	0.158655	1	no
CG11843	CG11843	CG11843	3R:24880243-24881559	q1	q2	NOTEST	1.15428	0	-1.79769e+308	-1.79769e+308	0.0786496	1	no
stet	stet	stet	3L:1475428-1489547	q1	q2	NOTEST	1.15131	0	-1.79769e+308	-1.79769e+308	0.0227501	1	no
Pbprp2	Pbprp2	Pbprp2	X:20290639-20292009	q1	q2	NOTEST	1.15068	0	-1.79769e+308	-1.79769e+308	0.158655	1	no
CG9509	CG9509	CG9509	X:14733410-14827616	q1	q2	NOTEST	1.14717	0	-1.79769e+308	-1.79769e+308	0.0202366	1	no
CG15537	CG15537	CG15537	3R:26261078-26268963	q1	q2	NOTEST	1.13546	0	-1.79769e+308	-1.79769e+308	0.0786496	1	no
CG32591	CG32591	CG32591	X:14733410-14827616	q1	q2	NOTEST	1.13295	0	-1.79769e+308	-1.79769e+308	0.0660826	1	no
CG30280	CG30280	CG30280	2R:17994242-18012071	q1	q2	NOTEST	1.12646	0	-1.79769e+308	-1.79769e+308	0.122437	1	no
CG14022	CG14022	CG14022	2L:5327240-5328870	q1	q2	NOTEST	1.11642	0	-1.79769e+308	-1.79769e+308	0.158655	1	no
CG6704	CG6704	CG6704	2R:9857414-9858662	q1	q2	NOTEST	1.11596	0	-1.79769e+308	-1.79769e+308	0.0786496	1	no
mav	mav	mav	4:643841-646656	q1	q2	NOTEST	1.11317	0	-1.79769e+308	-1.79769e+308	0.0433532	1	no
CG15531	CG15531	CG15531	3R:26019926-26021950	q1	q2	NOTEST	1.10835	0	-1.79769e+308	-1.79769e+308	0.0786496	1	no
orb	orb	orb	3R:19090363-19106571	q1	q2	NOTEST	1.10715	0	-1.79769e+308	-1.79769e+308	0.0398184	1	no
l(1)sc	l(1)sc	l(1)sc	X:173735-364670	q1	q2	NOTEST	1.10082	0	-1.79769e+308	-1.79769e+308	0.122516	1	no
CG8800	CG8800	CG8800	2R:5282833-5283602	q1	q2	NOTEST	1.08899	0	-1.79769e+308	-1.79769e+308	0.158655	1	no
Art6	Art6	Art6	3R:9770375-9771534	q1	q2	NOTEST	1.08612	0	-1.79769e+308	-1.79769e+308	0.0786496	1	no
CG3687	CG3687	CG3687	2R:12124276-12124986	q1	q2	NOTEST	1.08414	0	-1.79769e+308	-1.79769e+308	0.158655	1	no
CG12520	CG12520	CG12520	3L:12894474-12895674	q1	q2	NOTEST	1.06827	0	-1.79769e+308	-1.79769e+308	0.0786496	1	no
CG33293	CG33293	CG33293	3R:1063372-1077468	q1	q2	NOTEST	1.06631	0	-1.79769e+308	-1.79769e+308	0.23952	1	no
CG14770	CG14770	CG14770	X:1263310-1264209	q1	q2	NOTEST	1.06519	0	-1.79769e+308	-1.79769e+308	0.158655	1	no
CG17778	CG17778	CG17778	X:388932-390402	q1	q2	NOTEST	1.06477	0	-1.79769e+308	-1.79769e+308	0.0786496	1	no
Cpr51A	Cpr51A	Cpr51A	2R:10400046-10402713	q1	q2	NOTEST	1.05596	0	-1.79769e+308	-1.79769e+308	0.158655	1	no
CG15199	CG15199	CG15199	X:11034503-11035868	q1	q2	NOTEST	1.05141	0	-1.79769e+308	-1.79769e+308	0.158655	1	no
CG5921	CG5921	CG5921	X:5953942-5958324	q1	q2	NOTEST	1.0489	0	-1.79769e+308	-1.79769e+308	0.0368014	1	no
CG42393	CG42393	CG42393	3L:17945062-18052698	q1	q2	NOTEST	1.04366	0	-1.79769e+308	-1.79769e+308	0.12348	1	no
CG18539	CG18539	CG18539	2R:14166569-14244766	q1	q2	NOTEST	1.02861	0	-1.79769e+308	-1.79769e+308	0.239414	1	no
Glut1	Glut1	Glut1	3L:914073-985461	q1	q2	NOTEST	1.02536	0	-1.79769e+308	-1.79769e+308	0.101336	1	no
CG18467	CG18467	CG18467	2R:13318555-13332443	q1	q2	NOTEST	1.0251	0	-1.79769e+308	-1.79769e+308	0.122483	1	no
CG9914	CG9914	CG9914	X:16197946-16202416	q1	q2	NOTEST	1.01807	0	-1.79769e+308	-1.79769e+308	0.0786496	1	no
CG10793	CG10793	CG10793	X:3070474-3233360	q1	q2	NOTEST	1.01505	0	-1.79769e+308	-1.79769e+308	0.0648207	1	no
Tsp	Tsp	Tsp	2L:6684844-6709085	q1	q2	NOTEST	1.013	0	-1.79769e+308	-1.79769e+308	0.0897291	1	no
CG2120	CG2120	CG2120	X:8015308-8031079	q1	q2	NOTEST	1.00743	0	-1.79769e+308	-1.79769e+308	0.0416323	1	no
CG13385	CG13385	CG13385	2L:8396712-8397886	q1	q2	NOTEST	1.00444	0	-1.79769e+308	-1.79769e+308	0.0786496	1	no
CG13841	CG13841	CG13841	3R:18576613-18619752	q1	q2	NOTEST	1.00226	0	-1.79769e+308	-1.79769e+308	0.238278	1	no
Or9a	Or9a	Or9a	X:10352218-10353709	q1	q2	NOTEST	0.999292	0	-1.79769e+308	-1.79769e+308	0.0786496	1	no
CG9989	CG9989	CG9989	3R:24496457-24497743	q1	q2	NOTEST	0.996228	0	-1.79769e+308	-1.79769e+308	0.0786496	1	no
CG14624	CG14624	CG14624	X:1100801-1101494	q1	q2	NOTEST	0.995577	0	-1.79769e+308	-1.79769e+308	0.158655	1	no
CG15293	CG15293	CG15293	2L:14108056-14109304	q1	q2	NOTEST	0.984161	0	-1.79769e+308	-1.79769e+308	0.0786496	1	no
CG34453	CG34453	CG34453	3L:232479-233351	q1	q2	NOTEST	0.971762	0	-1.79769e+308	-1.79769e+308	0.158655	1	no
CG10920	CG10920	CG10920	X:7746534-7748246	q1	q2	NOTEST	0.969365	0	-1.79769e+308	-1.79769e+308	0.0416323	1	no
CG14367	CG14367	CG14367	3R:9519774-9531180	q1	q2	NOTEST	0.968697	0	-1.79769e+308	-1.79769e+308	0.107187	1	no
CG33253	CG33253	CG33253	X:19077456-19081312	q1	q2	NOTEST	0.957309	0	-1.79769e+308	-1.79769e+308	0.0416323	1	no
CG14507	CG14507	CG14507	3R:25049212-25053447	q1	q2	NOTEST	0.946883	0	-1.79769e+308	-1.79769e+308	0.0786496	1	no
CG31926	CG31926	CG31926	2L:1495746-1496979	q1	q2	NOTEST	0.946883	0	-1.79769e+308	-1.79769e+308	0.0786496	1	no
osm-6	osm-6	osm-6	2L:6555810-6557359	q1	q2	NOTEST	0.946883	0	-1.79769e+308	-1.79769e+308	0.0786496	1	no
Pcp	Pcp	Pcp	2L:7014860-7023940	q1	q2	NOTEST	0.944393	0	-1.79769e+308	-1.79769e+308	0.239128	1	no
Shal	Shal	Shal	3L:19561537-19577680	q1	q2	NOTEST	0.941609	0	-1.79769e+308	-1.79769e+308	0.0551566	1	no
CG13125	CG13125	CG13125	2L:9921638-9924860	q1	q2	NOTEST	0.940683	0	-1.79769e+308	-1.79769e+308	0.0416323	1	no
CG32847	CG32847	CG32847	3L:15109838-15124478	q1	q2	NOTEST	0.934706	0	-1.79769e+308	-1.79769e+308	0.237601	1	no
CG14593	CG14593	CG14593	2R:1938476-1956185	q1	q2	NOTEST	0.931343	0	-1.79769e+308	-1.79769e+308	0.0227501	1	no
CG11068	CG11068	CG11068	X:13763247-13861644	q1	q2	NOTEST	0.93097	0	-1.79769e+308	-1.79769e+308	0.123116	1	no
CG32259	CG32259	CG32259	3L:4062303-4071713	q1	q2	NOTEST	0.923867	0	-1.79769e+308	-1.79769e+308	0.230498	1	no
Ir100a	Ir100a	Ir100a	3R:27619810-27630878	q1	q2	NOTEST	0.910539	0	-1.79769e+308	-1.79769e+308	0.0665013	1	no
Or2a	Or2a	Or2a	X:2140263-2141609	q1	q2	NOTEST	0.908925	0	-1.79769e+308	-1.79769e+308	0.0786496	1	no
Or42a	Or42a	Or42a	2R:1678945-1680472	q1	q2	NOTEST	0.905548	0	-1.79769e+308	-1.79769e+308	0.0786496	1	no
CG11241	CG11241	CG11241	3L:22721206-22731517	q1	q2	NOTEST	0.902896	0	-1.79769e+308	-1.79769e+308	0.0701333	1	no
CG34138	CG34138	CG34138	3R:15459139-15468466	q1	q2	NOTEST	0.899958	0	-1.79769e+308	-1.79769e+308	0.238545	1	no
Esp	Esp	Esp	3R:20667764-20676134	q1	q2	NOTEST	0.898716	0	-1.79769e+308	-1.79769e+308	0.0888057	1	no
CG31636	CG31636	CG31636	2L:6656458-6657879	q1	q2	NOTEST	0.893924	0	-1.79769e+308	-1.79769e+308	0.0786496	1	no
CG30355	CG30355	CG30355	2R:4553359-4570296	q1	q2	NOTEST	0.889638	0	-1.79769e+308	-1.79769e+308	0.239072	1	no
CG4576	CG4576	CG4576	3R:11629973-11658354	q1	q2	NOTEST	0.888184	0	-1.79769e+308	-1.79769e+308	0.0346884	1	no
CG8503	CG8503	CG8503	2R:10131191-10133571	q1	q2	NOTEST	0.880108	0	-1.79769e+308	-1.79769e+308	0.0416323	1	no
CG14147	CG14147	CG14147	3L:10965753-10966582	q1	q2	NOTEST	0.874174	0	-1.79769e+308	-1.79769e+308	0.158655	1	no
CG34256	CG34256	CG34256	3L:18981835-18982915	q1	q2	NOTEST	0.872609	0	-1.79769e+308	-1.79769e+308	0.158655	1	no
CG18449	CG18449	CG18449	2R:4215004-4283785	q1	q2	NOTEST	0.864869	0	-1.79769e+308	-1.79769e+308	0.158655	1	no
CG10262	CG10262	CG10262	2L:19583025-19583927	q1	q2	NOTEST	0.863337	0	-1.79769e+308	-1.79769e+308	0.158655	1	no
CR42547	CR42547	CR42547	2R:17518925-17521675	q1	q2	NOTEST	0.862924	0	-1.79769e+308	-1.79769e+308	0.0227501	1	no
run	run	run	X:20565467-20568353	q1	q2	NOTEST	0.85761	0	-1.79769e+308	-1.79769e+308	0.0227501	1	no
NAAT1	NAAT1	NAAT1	X:5299264-5304878	q1	q2	NOTEST	0.853855	0	-1.79769e+308	-1.79769e+308	0.0227501	1	no
CG14570	CG14570	CG14570	3L:21722043-21723549	q1	q2	NOTEST	0.852765	0	-1.79769e+308	-1.79769e+308	0.158655	1	no
CG31259	CG31259	CG31259	3R:4349667-4351846	q1	q2	NOTEST	0.852407	0	-1.79769e+308	-1.79769e+308	0.0416323	1	no
Bsg25A	Bsg25A	Bsg25A	2L:4682676-4687235	q1	q2	NOTEST	0.848785	0	-1.79769e+308	-1.79769e+308	0.0786496	1	no
trk	trk	trk	2L:10270066-10272223	q1	q2	NOTEST	0.843907	0	-1.79769e+308	-1.79769e+308	0.158655	1	no
CG31642	CG31642	CG31642	2L:6100377-6123905	q1	q2	NOTEST	0.840107	0	-1.79769e+308	-1.79769e+308	0.0658217	1	no
ey	ey	ey	4:718314-741787	q1	q2	NOTEST	0.831072	0	-1.79769e+308	-1.79769e+308	0.0612933	1	no
CG31104	CG31104	CG31104	3R:21111194-21112696	q1	q2	NOTEST	0.827181	0	-1.79769e+308	-1.79769e+308	0.0786496	1	no
CG6996	CG6996	CG6996	3L:20200626-20202249	q1	q2	NOTEST	0.82578	0	-1.79769e+308	-1.79769e+308	0.0786496	1	no
CG18577	CG18577	CG18577	3R:7021825-7023007	q1	q2	NOTEST	0.819781	0	-1.79769e+308	-1.79769e+308	0.158655	1	no
Rpt4R	Rpt4R	Rpt4R	3L:11935122-11936589	q1	q2	NOTEST	0.818157	0	-1.79769e+308	-1.79769e+308	0.0786496	1	no
Npc2b	Npc2b	Npc2b	3R:9915244-9918149	q1	q2	NOTEST	0.817016	0	-1.79769e+308	-1.79769e+308	0.234589	1	no
CG14346	CG14346	CG14346	2L:1368101-1369047	q1	q2	NOTEST	0.806205	0	-1.79769e+308	-1.79769e+308	0.233501	1	no
GstS1	GstS1	GstS1	2R:12980757-12984935	q1	q2	NOTEST	0.802005	0	-1.79769e+308	-1.79769e+308	0.0786496	1	no
CG31517	CG31517	CG31517	3R:9774156-9775052	q1	q2	NOTEST	0.800924	0	-1.79769e+308	-1.79769e+308	0.158655	1	no
CG5070	CG5070	CG5070	X:17097146-17097958	q1	q2	NOTEST	0.800924	0	-1.79769e+308	-1.79769e+308	0.158655	1	no
CG13912	CG13912	CG13912	3L:1189589-1193169	q1	q2	NOTEST	0.795695	0	-1.79769e+308	-1.79769e+308	0.158655	1	no
sc	sc	sc	X:173735-364670	q1	q2	NOTEST	0.794998	0	-1.79769e+308	-1.79769e+308	0.122516	1	no
CG15399	CG15399	CG15399	2L:2770135-2771776	q1	q2	NOTEST	0.789058	0	-1.79769e+308	-1.79769e+308	0.238739	1	no
CG13455	CG13455	CG13455	3L:15486063-15491155	q1	q2	NOTEST	0.784579	0	-1.79769e+308	-1.79769e+308	0.0786496	1	no
Cht8	Cht8	Cht8	2R:16949150-16952491	q1	q2	NOTEST	0.783318	0	-1.79769e+308	-1.79769e+308	0.0786496	1	no
CG34206	CG34206	CG34206	2R:18024493-18062243	q1	q2	NOTEST	0.780409	0	-1.79769e+308	-1.79769e+308	0.158655	1	no
CG4362	CG4362	CG4362	3R:16131937-16133258	q1	q2	NOTEST	0.780409	0	-1.79769e+308	-1.79769e+308	0.158655	1	no
se	se	se	3L:8513651-8516600	q1	q2	NOTEST	0.780086	0	-1.79769e+308	-1.79769e+308	0.238436	1	no
CG31337	CG31337	CG31337	3R:9369687-9371106	q1	q2	NOTEST	0.774211	0	-1.79769e+308	-1.79769e+308	0.158655	1	no
org-1	org-1	org-1	X:8342265-8348327	q1	q2	NOTEST	0.77106	0	-1.79769e+308	-1.79769e+308	0.0416323	1	no
Eaat2	Eaat2	Eaat2	2L:737211-744395	q1	q2	NOTEST	0.768708	0	-1.79769e+308	-1.79769e+308	0.0549362	1	no
CG17196	CG17196	CG17196	3R:21599055-21601928	q1	q2	NOTEST	0.760912	0	-1.79769e+308	-1.79769e+308	0.228109	1	no
CG12115	CG12115	CG12115	X:9083355-9084614	q1	q2	NOTEST	0.756196	0	-1.79769e+308	-1.79769e+308	0.158655	1	no
Gr8a	Gr8a	Gr8a	X:9121169-9126406	q1	q2	NOTEST	0.74444	0	-1.79769e+308	-1.79769e+308	0.0786496	1	no
CG8997	CG8997	CG8997	2L:13835566-13898715	q1	q2	NOTEST	0.738061	0	-1.79769e+308	-1.79769e+308	0.238037	1	no
CG17237	CG17237	CG17237	2L:2288502-2289370	q1	q2	NOTEST	0.733441	0	-1.79769e+308	-1.79769e+308	0.158655	1	no
CG32523	CG32523	CG32523	X:21076336-21152198	q1	q2	NOTEST	0.731103	0	-1.79769e+308	-1.79769e+308	0.238804	1	no
inx7	inx7	inx7	X:6885644-6905168	q1	q2	NOTEST	0.730095	0	-1.79769e+308	-1.79769e+308	0.0993083	1	no
CG1924	CG1924	CG1924	X:12070927-12072640	q1	q2	NOTEST	0.726542	0	-1.79769e+308	-1.79769e+308	0.130295	1	no
CG12057	CG12057	CG12057	X:9085705-9086582	q1	q2	NOTEST	0.723642	0	-1.79769e+308	-1.79769e+308	0.158655	1	no
CG8310	CG8310	CG8310	X:2473276-2474330	q1	q2	NOTEST	0.72257	0	-1.79769e+308	-1.79769e+308	0.158655	1	no
ninaA	ninaA	ninaA	2L:877292-885052	q1	q2	NOTEST	0.720434	0	-1.79769e+308	-1.79769e+308	0.158655	1	no
CG32088	CG32088	CG32088	3L:11721516-11725041	q1	q2	NOTEST	0.718819	0	-1.79769e+308	-1.79769e+308	0.0227501	1	no
CG15262	CG15262	CG15262	2L:15297807-15299367	q1	q2	NOTEST	0.71865	0	-1.79769e+308	-1.79769e+308	0.0786496	1	no
CG13361	CG13361	CG13361	X:646043-647686	q1	q2	NOTEST	0.716011	0	-1.79769e+308	-1.79769e+308	0.0786496	1	no
Lcch3	Lcch3	Lcch3	X:15819088-15827707	q1	q2	NOTEST	0.712436	0	-1.79769e+308	-1.79769e+308	0.100659	1	no
Act88F	Act88F	Act88F	3R:11265709-11267895	q1	q2	NOTEST	0.712349	0	-1.79769e+308	-1.79769e+308	0.0786496	1	no
CG14931	CG14931	CG14931	2L:11788460-11789475	q1	q2	NOTEST	0.712016	0	-1.79769e+308	-1.79769e+308	0.158655	1	no
CG7802	CG7802	CG7802	3R:25644833-25651522	q1	q2	NOTEST	0.698193	0	-1.79769e+308	-1.79769e+308	0.0907434	1	no
Pdh	Pdh	Pdh	3L:16345139-16347397	q1	q2	NOTEST	0.69813	0	-1.79769e+308	-1.79769e+308	0.275678	1	no
CG14932	CG14932	CG14932	2L:11789603-11791015	q1	q2	NOTEST	0.695742	0	-1.79769e+308	-1.79769e+308	0.234456	1	no
CG34316	CG34316	CG34316	3R:11056306-11057408	q1	q2	NOTEST	0.69279	0	-1.79769e+308	-1.79769e+308	0.158655	1	no
CG16736	CG16736	CG16736	3R:5080773-5083438	q1	q2	NOTEST	0.691806	0	-1.79769e+308	-1.79769e+308	0.158655	1	no
CG6800	CG6800	CG6800	3R:17601859-17603510	q1	q2	NOTEST	0.690826	0	-1.79769e+308	-1.79769e+308	0.158655	1	no
fos28F	fos28F	fos28F	2L:8163297-8190044	q1	q2	NOTEST	0.688562	0	-1.79769e+308	-1.79769e+308	0.239539	1	no
CG17036	CG17036	CG17036	2L:12699060-12700746	q1	q2	NOTEST	0.687242	0	-1.79769e+308	-1.79769e+308	0.0786496	1	no
disco	disco	disco	X:16104630-16110767	q1	q2	NOTEST	0.686666	0	-1.79769e+308	-1.79769e+308	0.0897397	1	no
Cyp28d2	Cyp28d2	Cyp28d2	2L:5207307-5209345	q1	q2	NOTEST	0.682431	0	-1.79769e+308	-1.79769e+308	0.0786496	1	no
CG9589	CG9589	CG9589	3R:11614242-11618294	q1	q2	NOTEST	0.673842	0	-1.79769e+308	-1.79769e+308	0.226236	1	no
CG4596	CG4596	CG4596	3R:6698727-6701304	q1	q2	NOTEST	0.669105	0	-1.79769e+308	-1.79769e+308	0.0416323	1	no
CG6971	CG6971	CG6971	3R:7708516-7719019	q1	q2	NOTEST	0.668814	0	-1.79769e+308	-1.79769e+308	0.238613	1	no
CG14968	CG14968	CG14968	3L:3299335-3303108	q1	q2	NOTEST	0.667168	0	-1.79769e+308	-1.79769e+308	0.277611	1	no
spo	spo	spo	3L:5576788-5585677	q1	q2	NOTEST	0.66588	0	-1.79769e+308	-1.79769e+308	0.058772	1	no
Tsp42A	Tsp42A	Tsp42A	2R:1682917-1683853	q1	q2	NOTEST	0.665367	0	-1.79769e+308	-1.79769e+308	0.158655	1	no
CG42368	CG42368	CG42368	2L:6377766-6411306	q1	q2	NOTEST	0.665349	0	-1.79769e+308	-1.79769e+308	0.0227501	1	no
Cpr64Ad	Cpr64Ad	Cpr64Ad	3L:4215386-4216414	q1	q2	NOTEST	0.650278	0	-1.79769e+308	-1.79769e+308	0.158655	1	no
CG14841	CG14841	CG14841	3R:10087112-10112623	q1	q2	NOTEST	0.648941	0	-1.79769e+308	-1.79769e+308	0.239325	1	no
CG4680	CG4680	CG4680	3L:16387728-16389442	q1	q2	NOTEST	0.645388	0	-1.79769e+308	-1.79769e+308	0.0786496	1	no
Cyp304a1	Cyp304a1	Cyp304a1	3R:8775763-8793434	q1	q2	NOTEST	0.644109	0	-1.79769e+308	-1.79769e+308	0.0786496	1	no
CG11369	CG11369	CG11369	X:7468322-7470800	q1	q2	NOTEST	0.642925	0	-1.79769e+308	-1.79769e+308	0.0416323	1	no
CG13091	CG13091	CG13091	2L:8519689-8521733	q1	q2	NOTEST	0.642835	0	-1.79769e+308	-1.79769e+308	0.0786496	1	no
lectin-24A	lectin-24A	lectin-24A	2L:3713373-3717773	q1	q2	NOTEST	0.64229	0	-1.79769e+308	-1.79769e+308	0.236383	1	no
qua	qua	qua	2L:17486805-17497203	q1	q2	NOTEST	0.637689	0	-1.79769e+308	-1.79769e+308	0.0907683	1	no
CG7795	CG7795	CG7795	2L:8311418-8319920	q1	q2	NOTEST	0.633182	0	-1.79769e+308	-1.79769e+308	0.0416323	1	no
CG17118	CG17118	CG17118	2L:10728974-10731356	q1	q2	NOTEST	0.62848	0	-1.79769e+308	-1.79769e+308	0.158655	1	no
Mur82C	Mur82C	Mur82C	3R:319125-383789	q1	q2	NOTEST	0.621016	0	-1.79769e+308	-1.79769e+308	0.12235	1	no
CG6188	CG6188	CG6188	3R:8500330-8501806	q1	q2	NOTEST	0.620481	0	-1.79769e+308	-1.79769e+308	0.158655	1	no
CG30398	CG30398	CG30398	2R:17604284-17607466	q1	q2	NOTEST	0.616808	0	-1.79769e+308	-1.79769e+308	0.237996	1	no
pot	pot	pot	X:11801935-11811266	q1	q2	NOTEST	0.616753	0	-1.79769e+308	-1.79769e+308	0.0553833	1	no
mei-P22	mei-P22	mei-P22	3L:7237487-7238483	q1	q2	NOTEST	0.615001	0	-1.79769e+308	-1.79769e+308	0.158655	1	no
CG3955	CG3955	CG3955	2R:9015416-9016559	q1	q2	NOTEST	0.610381	0	-1.79769e+308	-1.79769e+308	0.158655	1	no
CG12068	CG12068	CG12068	3R:25620357-25625055	q1	q2	NOTEST	0.605829	0	-1.79769e+308	-1.79769e+308	0.158655	1	no
CG7196	CG7196	CG7196	2L:7754190-7765716	q1	q2	NOTEST	0.603071	0	-1.79769e+308	-1.79769e+308	0.0786496	1	no
CG9444	CG9444	CG9444	3R:5505662-5509744	q1	q2	NOTEST	0.603071	0	-1.79769e+308	-1.79769e+308	0.0786496	1	no
CG14565	CG14565	CG14565	3L:21736347-21737364	q1	q2	NOTEST	0.599128	0	-1.79769e+308	-1.79769e+308	0.158655	1	no
Cyp4d20	Cyp4d20	Cyp4d20	3L:2466902-2503584	q1	q2	NOTEST	0.591882	0	-1.79769e+308	-1.79769e+308	0.122472	1	no
CG15221	CG15221	CG15221	X:11618372-11630650	q1	q2	NOTEST	0.591782	0	-1.79769e+308	-1.79769e+308	0.0912112	1	no
Ir93a	Ir93a	Ir93a	3R:16677427-16685667	q1	q2	NOTEST	0.584628	0	-1.79769e+308	-1.79769e+308	0.0786496	1	no
CG11426	CG11426	CG11426	3L:22463657-22466609	q1	q2	NOTEST	0.58149	0	-1.79769e+308	-1.79769e+308	0.0786496	1	no
CG32833	CG32833	CG32833	2R:18870127-18872837	q1	q2	NOTEST	0.581268	0	-1.79769e+308	-1.79769e+308	0.158655	1	no
CG15930	CG15930	CG15930	X:5207298-5211328	q1	q2	NOTEST	0.580451	0	-1.79769e+308	-1.79769e+308	0.0786496	1	no
CG8642	CG8642	CG8642	2R:4499398-4501416	q1	q2	NOTEST	0.579885	0	-1.79769e+308	-1.79769e+308	0.158655	1	no
CG31660	CG31660	CG31660	2L:4852864-4875233	q1	q2	NOTEST	0.576609	0	-1.79769e+308	-1.79769e+308	0.0897509	1	no
CG33233	CG33233	CG33233	3L:2657480-2661501	q1	q2	NOTEST	0.576456	0	-1.79769e+308	-1.79769e+308	0.158655	1	no
CG6789	CG6789	CG6789	X:4979865-5145183	q1	q2	NOTEST	0.574684	0	-1.79769e+308	-1.79769e+308	0.229414	1	no
para	para	para	X:16357635-16421447	q1	q2	NOTEST	0.573462	0	-1.79769e+308	-1.79769e+308	0.0117459	1	no
CG13321	CG13321	CG13321	2R:8841060-8842675	q1	q2	NOTEST	0.571054	0	-1.79769e+308	-1.79769e+308	0.158655	1	no
CG18810	CG18810	CG18810	2L:20649021-20650079	q1	q2	NOTEST	0.570386	0	-1.79769e+308	-1.79769e+308	0.158655	1	no
Mdr49	Mdr49	Mdr49	2R:8824399-8833850	q1	q2	NOTEST	0.570038	0	-1.79769e+308	-1.79769e+308	0.0877621	1	no
CG13436	CG13436	CG13436	2R:16521380-16528191	q1	q2	NOTEST	0.568934	0	-1.79769e+308	-1.79769e+308	0.0786496	1	no
CG13312	CG13312	CG13312	3L:8798910-8800313	q1	q2	NOTEST	0.568391	0	-1.79769e+308	-1.79769e+308	0.158655	1	no
CG30054	CG30054	CG30054	2R:8511230-8512857	q1	q2	NOTEST	0.567627	0	-1.79769e+308	-1.79769e+308	0.235825	1	no
CG17991	CG17991	CG17991	3R:23066988-23068052	q1	q2	NOTEST	0.566409	0	-1.79769e+308	-1.79769e+308	0.158655	1	no
CG7164	CG7164	CG7164	2L:7781502-7782627	q1	q2	NOTEST	0.565752	0	-1.79769e+308	-1.79769e+308	0.158655	1	no
CG1774	CG1774	CG1774	3R:27418465-27420449	q1	q2	NOTEST	0.565634	0	-1.79769e+308	-1.79769e+308	0.0786496	1	no
CG15822	CG15822	CG15822	3L:2153200-2163860	q1	q2	NOTEST	0.564548	0	-1.79769e+308	-1.79769e+308	0.0527161	1	no
CG33992	CG33992	CG33992	2L:305940-346549	q1	q2	NOTEST	0.56408	0	-1.79769e+308	-1.79769e+308	0.234081	1	no
CG11836	CG11836	CG11836	3R:20896852-20898434	q1	q2	NOTEST	0.563118	0	-1.79769e+308	-1.79769e+308	0.27802	1	no
CG42266	CG42266	CG42266	2L:16337985-16340368	q1	q2	NOTEST	0.557547	0	-1.79769e+308	-1.79769e+308	0.0786496	1	no
Mst77F	Mst77F	Mst77F	3L:20809204-20829148	q1	q2	NOTEST	0.55734	0	-1.79769e+308	-1.79769e+308	0.237246	1	no
alpha-Est2	alpha-Est2	alpha-Est2	3R:3368465-3370952	q1	q2	NOTEST	0.555324	0	-1.79769e+308	-1.79769e+308	0.0786496	1	no
CG6055	CG6055	CG6055	2L:7466545-7472493	q1	q2	NOTEST	0.553546	0	-1.79769e+308	-1.79769e+308	0.158655	1	no
CG6763	CG6763	CG6763	3R:19106954-19111763	q1	q2	NOTEST	0.550619	0	-1.79769e+308	-1.79769e+308	0.0786496	1	no
CG12869	CG12869	CG12869	2R:10478707-10488702	q1	q2	NOTEST	0.550271	0	-1.79769e+308	-1.79769e+308	0.0416323	1	no
RunxA	RunxA	RunxA	X:20463188-20485504	q1	q2	NOTEST	0.549688	0	-1.79769e+308	-1.79769e+308	0.0786496	1	no
CG3097	CG3097	CG3097	X:5658607-5684952	q1	q2	NOTEST	0.548143	0	-1.79769e+308	-1.79769e+308	0.0786496	1	no
CG5431	CG5431	CG5431	2R:19570903-19573063	q1	q2	NOTEST	0.545472	0	-1.79769e+308	-1.79769e+308	0.236828	1	no
CG32017	CG32017	CG32017	4:1158453-1167149	q1	q2	NOTEST	0.540926	0	-1.79769e+308	-1.79769e+308	0.0968006	1	no
Osi19	Osi19	Osi19	3R:2161085-2162918	q1	q2	NOTEST	0.538247	0	-1.79769e+308	-1.79769e+308	0.236441	1	no
Ela	Ela	Ela	3R:20691072-20692425	q1	q2	NOTEST	0.528339	0	-1.79769e+308	-1.79769e+308	0.232973	1	no
Porin2	Porin2	Porin2	2L:10845782-10847044	q1	q2	NOTEST	0.524369	0	-1.79769e+308	-1.79769e+308	0.158655	1	no
Dat	Dat	Dat	2R:20027107-20046819	q1	q2	NOTEST	0.522473	0	-1.79769e+308	-1.79769e+308	0.213163	1	no
CG15498	CG15498	CG15498	3R:17393240-17394871	q1	q2	NOTEST	0.521006	0	-1.79769e+308	-1.79769e+308	0.158655	1	no
CG31244	CG31244	CG31244	3R:15194716-15228870	q1	q2	NOTEST	0.519341	0	-1.79769e+308	-1.79769e+308	0.158655	1	no
CG32351	CG32351	CG32351	3L:8612987-8616990	q1	q2	NOTEST	0.515944	0	-1.79769e+308	-1.79769e+308	0.0786496	1	no
dsf	dsf	dsf	2L:5925936-5938767	q1	q2	NOTEST	0.515003	0	-1.79769e+308	-1.79769e+308	0.0416323	1	no
CG6788	CG6788	CG6788	X:17782209-17783437	q1	q2	NOTEST	0.514952	0	-1.79769e+308	-1.79769e+308	0.158655	1	no
CG14717	CG14717	CG14717	3R:7522230-7523384	q1	q2	NOTEST	0.512786	0	-1.79769e+308	-1.79769e+308	0.158655	1	no
CG33966	CG33966	CG33966	3L:1234137-1235420	q1	q2	NOTEST	0.512247	0	-1.79769e+308	-1.79769e+308	0.158655	1	no
CG6372	CG6372	CG6372	3L:8610334-8612574	q1	q2	NOTEST	0.508411	0	-1.79769e+308	-1.79769e+308	0.0786496	1	no
CG6893	CG6893	CG6893	3L:18687286-18688748	q1	q2	NOTEST	0.507448	0	-1.79769e+308	-1.79769e+308	0.158655	1	no
CG5160	CG5160	CG5160	2L:7390983-7404526	q1	q2	NOTEST	0.502732	0	-1.79769e+308	-1.79769e+308	0.230037	1	no
slam	slam	slam	2L:6372414-6377287	q1	q2	NOTEST	0.501305	0	-1.79769e+308	-1.79769e+308	0.0227501	1	no
Or85f	Or85f	Or85f	3R:5223911-5225273	q1	q2	NOTEST	0.499646	0	-1.79769e+308	-1.79769e+308	0.158655	1	no
CG13139	CG13139	CG13139	2L:10364464-10366410	q1	q2	NOTEST	0.49913	0	-1.79769e+308	-1.79769e+308	0.228786	1	no
CG6036	CG6036	CG6036	3R:22144079-22187711	q1	q2	NOTEST	0.497098	0	-1.79769e+308	-1.79769e+308	0.158655	1	no
CG12970	CG12970	CG12970	2R:11743465-11745027	q1	q2	NOTEST	0.496584	0	-1.79769e+308	-1.79769e+308	0.233357	1	no
CG15753	CG15753	CG15753	X:13414535-13417594	q1	q2	NOTEST	0.495079	0	-1.79769e+308	-1.79769e+308	0.158655	1	no
CG13408	CG13408	CG13408	3R:17906103-17909195	q1	q2	NOTEST	0.494577	0	-1.79769e+308	-1.79769e+308	0.158655	1	no
CG9780	CG9780	CG9780	3R:105905-128309	q1	q2	NOTEST	0.493735	0	-1.79769e+308	-1.79769e+308	0.0786496	1	no
CG4372	CG4372	CG4372	2R:17725109-17726303	q1	q2	NOTEST	0.49208	0	-1.79769e+308	-1.79769e+308	0.158655	1	no
CG31321	CG31321	CG31321	3R:10136088-10140134	q1	q2	NOTEST	0.490013	0	-1.79769e+308	-1.79769e+308	0.0786496	1	no
CG10185	CG10185	CG10185	3R:11886408-11893234	q1	q2	NOTEST	0.4879	0	-1.79769e+308	-1.79769e+308	0.0126737	1	no
Or22c	Or22c	Or22c	2L:2054588-2057967	q1	q2	NOTEST	0.48474	0	-1.79769e+308	-1.79769e+308	0.158655	1	no
Hr46	Hr46	Hr46	2R:6092958-6124853	q1	q2	NOTEST	0.483793	0	-1.79769e+308	-1.79769e+308	0.0878978	1	no
CG13035	CG13035	CG13035	3L:16389661-16393157	q1	q2	NOTEST	0.483452	0	-1.79769e+308	-1.79769e+308	0.0786496	1	no
CG32647	CG32647	CG32647	X:12670604-12678991	q1	q2	NOTEST	0.481866	0	-1.79769e+308	-1.79769e+308	0.158655	1	no
CG17839	CG17839	CG17839	3L:14798351-14874834	q1	q2	NOTEST	0.480827	0	-1.79769e+308	-1.79769e+308	0.119794	1	no
CG13457	CG13457	CG13457	3L:15109838-15124478	q1	q2	NOTEST	0.480384	0	-1.79769e+308	-1.79769e+308	0.079159	1	no
CG3597	CG3597	CG3597	2L:2370151-2371524	q1	q2	NOTEST	0.478085	0	-1.79769e+308	-1.79769e+308	0.158655	1	no
Gr10a	Gr10a	Gr10a	X:11307532-11309602	q1	q2	NOTEST	0.476217	0	-1.79769e+308	-1.79769e+308	0.158655	1	no
CG31528	CG31528	CG31528	3R:242152-243389	q1	q2	NOTEST	0.471609	0	-1.79769e+308	-1.79769e+308	0.158655	1	no
CG8260	CG8260	CG8260	X:15645706-15654741	q1	q2	NOTEST	0.469421	0	-1.79769e+308	-1.79769e+308	0.238444	1	no
Or7a	Or7a	Or7a	X:8058298-8059741	q1	q2	NOTEST	0.469339	0	-1.79769e+308	-1.79769e+308	0.158655	1	no
inaF-C	inaF-C	inaF-C	X:11618372-11630650	q1	q2	NOTEST	0.468734	0	-1.79769e+308	-1.79769e+308	0.172889	1	no
ymp	ymp	ymp	3R:21344044-21434849	q1	q2	NOTEST	0.459469	0	-1.79769e+308	-1.79769e+308	0.238161	1	no
CG31010	CG31010	CG31010	3R:26530480-26531815	q1	q2	NOTEST	0.457019	0	-1.79769e+308	-1.79769e+308	0.158655	1	no
AQP	AQP	AQP	2R:9099836-9102005	q1	q2	NOTEST	0.4536	0	-1.79769e+308	-1.79769e+308	0.236624	1	no
CG10956	CG10956	CG10956	2R:13010397-13011742	q1	q2	NOTEST	0.451098	0	-1.79769e+308	-1.79769e+308	0.158655	1	no
CG3277	CG3277	CG3277	2L:3313346-3317086	q1	q2	NOTEST	0.449982	0	-1.79769e+308	-1.79769e+308	0.0786496	1	no
CG4582	CG4582	CG4582	3R:21344044-21434849	q1	q2	NOTEST	0.448146	0	-1.79769e+308	-1.79769e+308	0.238161	1	no
rho-5	rho-5	rho-5	2L:10368133-10373900	q1	q2	NOTEST	0.445931	0	-1.79769e+308	-1.79769e+308	0.0227501	1	no
CG32353	CG32353	CG32353	3L:8571841-8589411	q1	q2	NOTEST	0.440826	0	-1.79769e+308	-1.79769e+308	0.158655	1	no
CG11668	CG11668	CG11668	3R:8864134-8870123	q1	q2	NOTEST	0.440102	0	-1.79769e+308	-1.79769e+308	0.158655	1	no
CG33993	CG33993	CG33993	3L:5926135-5943755	q1	q2	NOTEST	0.438124	0	-1.79769e+308	-1.79769e+308	0.158655	1	no
soti	soti	soti	3R:10206104-10207421	q1	q2	NOTEST	0.437731	0	-1.79769e+308	-1.79769e+308	0.158655	1	no
ppk25	ppk25	ppk25	2R:2813206-2859139	q1	q2	NOTEST	0.433675	0	-1.79769e+308	-1.79769e+308	0.233042	1	no
CG13658	CG13658	CG13658	3R:21113195-21114652	q1	q2	NOTEST	0.431149	0	-1.79769e+308	-1.79769e+308	0.158655	1	no
Cpr49Ac	Cpr49Ac	Cpr49Ac	2R:8274471-8277562	q1	q2	NOTEST	0.430003	0	-1.79769e+308	-1.79769e+308	0.231591	1	no
CG3483	CG3483	CG3483	2R:20333022-20334362	q1	q2	NOTEST	0.428873	0	-1.79769e+308	-1.79769e+308	0.158655	1	no
mos	mos	mos	2R:8592678-8640441	q1	q2	NOTEST	0.428873	0	-1.79769e+308	-1.79769e+308	0.158655	1	no
Or46a	Or46a	Or46a	2R:6025160-6029579	q1	q2	NOTEST	0.425504	0	-1.79769e+308	-1.79769e+308	0.158655	1	no
CG7370	CG7370	CG7370	3L:21738458-21771105	q1	q2	NOTEST	0.424678	0	-1.79769e+308	-1.79769e+308	0.227716	1	no
CG32459	CG32459	CG32459	3L:22847682-22849159	q1	q2	NOTEST	0.415707	0	-1.79769e+308	-1.79769e+308	0.158655	1	no
CG15414	CG15414	CG15414	2L:3480754-3491048	q1	q2	NOTEST	0.414646	0	-1.79769e+308	-1.79769e+308	0.158655	1	no
CG15874	CG15874	CG15874	2R:20318866-20320256	q1	q2	NOTEST	0.410802	0	-1.79769e+308	-1.79769e+308	0.158655	1	no
CG8509	CG8509	CG8509	X:15700275-15719755	q1	q2	NOTEST	0.410776	0	-1.79769e+308	-1.79769e+308	0.239209	1	no
TwdlC	TwdlC	TwdlC	3R:22820557-22822164	q1	q2	NOTEST	0.410111	0	-1.79769e+308	-1.79769e+308	0.158655	1	no
CG10933	CG10933	CG10933	2R:13609843-13614305	q1	q2	NOTEST	0.408051	0	-1.79769e+308	-1.79769e+308	0.158655	1	no
Muc96D	Muc96D	Muc96D	3R:21173089-21298778	q1	q2	NOTEST	0.404643	0	-1.79769e+308	-1.79769e+308	0.120874	1	no
CG18157	CG18157	CG18157	X:14208655-14209616	q1	q2	NOTEST	0.404127	0	-1.79769e+308	-1.79769e+308	0.279834	1	no
Spat	Spat	Spat	X:6422980-6424759	q1	q2	NOTEST	0.403993	0	-1.79769e+308	-1.79769e+308	0.158655	1	no
CG12974	CG12974	CG12974	3L:21275113-21279062	q1	q2	NOTEST	0.403978	0	-1.79769e+308	-1.79769e+308	0.236753	1	no
CG7724	CG7724	CG7724	3L:17048717-17051633	q1	q2	NOTEST	0.402991	0	-1.79769e+308	-1.79769e+308	0.158655	1	no
Rbp6	Rbp6	Rbp6	3L:17058376-17231310	q1	q2	NOTEST	0.398706	0	-1.79769e+308	-1.79769e+308	0.158655	1	no
CG9631	CG9631	CG9631	3R:10050819-10052468	q1	q2	NOTEST	0.396437	0	-1.79769e+308	-1.79769e+308	0.158655	1	no
Cpr72Ec	Cpr72Ec	Cpr72Ec	3L:16358990-16360426	q1	q2	NOTEST	0.395472	0	-1.79769e+308	-1.79769e+308	0.158655	1	no
sinah	sinah	sinah	3L:16845620-16856124	q1	q2	NOTEST	0.39362	0	-1.79769e+308	-1.79769e+308	0.238298	1	no
CG14960	CG14960	CG14960	3L:3271037-3276259	q1	q2	NOTEST	0.392289	0	-1.79769e+308	-1.79769e+308	0.158655	1	no
CG32236	CG32236	CG32236	3L:4637433-4681458	q1	q2	NOTEST	0.386995	0	-1.79769e+308	-1.79769e+308	0.158655	1	no
nimB4	nimB4	nimB4	2L:13968279-13969973	q1	q2	NOTEST	0.383343	0	-1.79769e+308	-1.79769e+308	0.158655	1	no
CG12693	CG12693	CG12693	X:4216658-4256487	q1	q2	NOTEST	0.382063	0	-1.79769e+308	-1.79769e+308	0.238076	1	no
CG8562	CG8562	CG8562	3L:7391387-7393012	q1	q2	NOTEST	0.381842	0	-1.79769e+308	-1.79769e+308	0.158655	1	no
CG6470	CG6470	CG6470	X:18406853-18408843	q1	q2	NOTEST	0.380947	0	-1.79769e+308	-1.79769e+308	0.158655	1	no
CG9777	CG9777	CG9777	X:16519141-16531452	q1	q2	NOTEST	0.375952	0	-1.79769e+308	-1.79769e+308	0.158655	1	no
CG30391	CG30391	CG30391	2R:17143744-17167538	q1	q2	NOTEST	0.374796	0	-1.79769e+308	-1.79769e+308	0.158655	1	no
TM4SF	TM4SF	TM4SF	2R:19765981-19769954	q1	q2	NOTEST	0.37422	0	-1.79769e+308	-1.79769e+308	0.158655	1	no
CG17637	CG17637	CG17637	3L:20490411-20507212	q1	q2	NOTEST	0.372598	0	-1.79769e+308	-1.79769e+308	0.239191	1	no
PGRP-LD	PGRP-LD	PGRP-LD	3L:5773144-5779741	q1	q2	NOTEST	0.370864	0	-1.79769e+308	-1.79769e+308	0.164247	1	no
Or43a	Or43a	Or43a	2R:3120343-3122418	q1	q2	NOTEST	0.366897	0	-1.79769e+308	-1.79769e+308	0.158655	1	no
CG13636	CG13636	CG13636	3R:20659675-20666217	q1	q2	NOTEST	0.366621	0	-1.79769e+308	-1.79769e+308	0.158655	1	no
Spn2	Spn2	Spn2	2L:8240413-8242135	q1	q2	NOTEST	0.362532	0	-1.79769e+308	-1.79769e+308	0.158655	1	no
CG11475	CG11475	CG11475	2R:17948457-17960948	q1	q2	NOTEST	0.361943	0	-1.79769e+308	-1.79769e+308	0.237827	1	no
CG17086	CG17086	CG17086	2L:10852511-10856669	q1	q2	NOTEST	0.35968	0	-1.79769e+308	-1.79769e+308	0.217293	1	no
CG3600	CG3600	CG3600	X:1836775-1888227	q1	q2	NOTEST	0.359589	0	-1.79769e+308	-1.79769e+308	0.216909	1	no
CG8236	CG8236	CG8236	3R:4595115-4596875	q1	q2	NOTEST	0.358005	0	-1.79769e+308	-1.79769e+308	0.158655	1	no
CG8102	CG8102	CG8102	2R:11184268-11185834	q1	q2	NOTEST	0.357743	0	-1.79769e+308	-1.79769e+308	0.158655	1	no
Ugt86Dc	Ugt86Dc	Ugt86Dc	3R:6980376-6982235	q1	q2	NOTEST	0.357743	0	-1.79769e+308	-1.79769e+308	0.158655	1	no
CG2993	CG2993	CG2993	3R:3631716-3635710	q1	q2	NOTEST	0.35691	0	-1.79769e+308	-1.79769e+308	0.0786496	1	no
CG17173	CG17173	CG17173	3L:14755144-14762383	q1	q2	NOTEST	0.353847	0	-1.79769e+308	-1.79769e+308	0.158655	1	no
CG42564	CG42564	CG42564	3R:2200196-2203070	q1	q2	NOTEST	0.352313	0	-1.79769e+308	-1.79769e+308	0.158655	1	no
Cyp4aa1	Cyp4aa1	Cyp4aa1	2R:11830385-11873458	q1	q2	NOTEST	0.351312	0	-1.79769e+308	-1.79769e+308	0.167913	1	no
CG14937	CG14937	CG14937	2L:11792411-11794083	q1	q2	NOTEST	0.350792	0	-1.79769e+308	-1.79769e+308	0.158655	1	no
CG17599	CG17599	CG17599	X:21944285-21946059	q1	q2	NOTEST	0.350792	0	-1.79769e+308	-1.79769e+308	0.158655	1	no
CG33322	CG33322	CG33322	2L:20814336-20816240	q1	q2	NOTEST	0.349284	0	-1.79769e+308	-1.79769e+308	0.158655	1	no
Fie	Fie	Fie	3L:3892573-3894833	q1	q2	NOTEST	0.349034	0	-1.79769e+308	-1.79769e+308	0.158655	1	no
CG17994	CG17994	CG17994	2R:2094722-2096813	q1	q2	NOTEST	0.348286	0	-1.79769e+308	-1.79769e+308	0.158655	1	no
rst	rst	rst	X:2846239-3026836	q1	q2	NOTEST	0.347467	0	-1.79769e+308	-1.79769e+308	0.0654868	1	no
dimm	dimm	dimm	2L:21339109-21340780	q1	q2	NOTEST	0.347293	0	-1.79769e+308	-1.79769e+308	0.158655	1	no
CG8791	CG8791	CG8791	2R:3814181-3818381	q1	q2	NOTEST	0.347165	0	-1.79769e+308	-1.79769e+308	0.207647	1	no
CG8129	CG8129	CG8129	3R:5191141-5220265	q1	q2	NOTEST	0.346425	0	-1.79769e+308	-1.79769e+308	0.239051	1	no
Ugt86De	Ugt86De	Ugt86De	3R:6992019-6993699	q1	q2	NOTEST	0.34557	0	-1.79769e+308	-1.79769e+308	0.158655	1	no
CG9919	CG9919	CG9919	X:16219801-16224773	q1	q2	NOTEST	0.342174	0	-1.79769e+308	-1.79769e+308	0.158655	1	no
PH4alphaNE1	PH4alphaNE1	PH4alphaNE1	3R:26322472-26325944	q1	q2	NOTEST	0.340977	0	-1.79769e+308	-1.79769e+308	0.158655	1	no
CG9698	CG9698	CG9698	3R:26340545-26342641	q1	q2	NOTEST	0.338373	0	-1.79769e+308	-1.79769e+308	0.158655	1	no
CG17387	CG17387	CG17387	3R:606841-610444	q1	q2	NOTEST	0.337395	0	-1.79769e+308	-1.79769e+308	0.0786496	1	no
yellow-b	yellow-b	yellow-b	2L:16754335-16758283	q1	q2	NOTEST	0.334887	0	-1.79769e+308	-1.79769e+308	0.158655	1	no
CG10508	CG10508	CG10508	3L:21203328-21209924	q1	q2	NOTEST	0.332148	0	-1.79769e+308	-1.79769e+308	0.158655	1	no
CG32834	CG32834	CG32834	2R:18870127-18872837	q1	q2	NOTEST	0.332148	0	-1.79769e+308	-1.79769e+308	0.158655	1	no
Cyp4d1	Cyp4d1	Cyp4d1	X:2053174-2056160	q1	q2	NOTEST	0.32901	0	-1.79769e+308	-1.79769e+308	0.158655	1	no
CG32119	CG32119	CG32119	3L:13221788-13272742	q1	q2	NOTEST	0.325331	0	-1.79769e+308	-1.79769e+308	0.227716	1	no
CG8419	CG8419	CG8419	2L:8206205-8211133	q1	q2	NOTEST	0.325181	0	-1.79769e+308	-1.79769e+308	0.123675	1	no
CG31391	CG31391	CG31391	3R:6529089-6530797	q1	q2	NOTEST	0.323981	0	-1.79769e+308	-1.79769e+308	0.158655	1	no
CG42330	CG42330	CG42330	3L:8224913-8274251	q1	q2	NOTEST	0.323382	0	-1.79769e+308	-1.79769e+308	0.100885	1	no
CG11910	CG11910	CG11910	3R:21173089-21298778	q1	q2	NOTEST	0.322029	0	-1.79769e+308	-1.79769e+308	0.23673	1	no
CG15170	CG15170	CG15170	2L:18987726-18990233	q1	q2	NOTEST	0.321842	0	-1.79769e+308	-1.79769e+308	0.158655	1	no
Rh4	Rh4	Rh4	3L:16845620-16856124	q1	q2	NOTEST	0.321043	0	-1.79769e+308	-1.79769e+308	0.219935	1	no
Hsp67Ba	Hsp67Ba	Hsp67Ba	3L:9370901-9372634	q1	q2	NOTEST	0.318686	0	-1.79769e+308	-1.79769e+308	0.158655	1	no
CG10566	CG10566	CG10566	3L:21124545-21129141	q1	q2	NOTEST	0.317855	0	-1.79769e+308	-1.79769e+308	0.158655	1	no
alpha-Est4	alpha-Est4	alpha-Est4	3R:3362408-3364333	q1	q2	NOTEST	0.316205	0	-1.79769e+308	-1.79769e+308	0.158655	1	no
CG10592	CG10592	CG10592	3L:5585840-5588372	q1	q2	NOTEST	0.315387	0	-1.79769e+308	-1.79769e+308	0.158655	1	no
CG32698	CG32698	CG32698	X:9682514-9743263	q1	q2	NOTEST	0.315183	0	-1.79769e+308	-1.79769e+308	0.158655	1	no
Mipp1	Mipp1	Mipp1	3L:16556726-16566430	q1	q2	NOTEST	0.311748	0	-1.79769e+308	-1.79769e+308	0.235668	1	no
sad	sad	sad	3R:7702956-7708257	q1	q2	NOTEST	0.310564	0	-1.79769e+308	-1.79769e+308	0.158655	1	no
CG31413	CG31413	CG31413	3R:19528482-19530265	q1	q2	NOTEST	0.308598	0	-1.79769e+308	-1.79769e+308	0.158655	1	no
Iris	Iris	Iris	2L:1129234-1134120	q1	q2	NOTEST	0.307043	0	-1.79769e+308	-1.79769e+308	0.158655	1	no
ru	ru	ru	3L:1342489-1424979	q1	q2	NOTEST	0.305681	0	-1.79769e+308	-1.79769e+308	0.238935	1	no
CG15096	CG15096	CG15096	2R:14695840-14702514	q1	q2	NOTEST	0.30512	0	-1.79769e+308	-1.79769e+308	0.223707	1	no
LpR1	LpR1	LpR1	3R:21567069-21586044	q1	q2	NOTEST	0.305112	0	-1.79769e+308	-1.79769e+308	0.156238	1	no
CG12377	CG12377	CG12377	3L:22496093-22498333	q1	q2	NOTEST	0.30398	0	-1.79769e+308	-1.79769e+308	0.158655	1	no
beat-Vb	beat-Vb	beat-Vb	3R:8741843-8760535	q1	q2	NOTEST	0.300421	0	-1.79769e+308	-1.79769e+308	0.158655	1	no
betaTub85D	betaTub85D	betaTub85D	3R:5234104-5236004	q1	q2	NOTEST	0.297669	0	-1.79769e+308	-1.79769e+308	0.158655	1	no
CG8147	CG8147	CG8147	3R:5320524-5322452	q1	q2	NOTEST	0.295468	0	-1.79769e+308	-1.79769e+308	0.237309	1	no
CG1695	CG1695	CG1695	X:20310367-20314504	q1	q2	NOTEST	0.295203	0	-1.79769e+308	-1.79769e+308	0.0786496	1	no
cry	cry	cry	3R:15037914-15041166	q1	q2	NOTEST	0.294433	0	-1.79769e+308	-1.79769e+308	0.158655	1	no
CG6753	CG6753	CG6753	3R:8465884-8468295	q1	q2	NOTEST	0.293369	0	-1.79769e+308	-1.79769e+308	0.158655	1	no
CG13293	CG13293	CG13293	3L:6080368-6083134	q1	q2	NOTEST	0.289536	0	-1.79769e+308	-1.79769e+308	0.158655	1	no
CG6262	CG6262	CG6262	2R:12247234-12251029	q1	q2	NOTEST	0.287487	0	-1.79769e+308	-1.79769e+308	0.158655	1	no
CG13936	CG13936	CG13936	3L:1850914-1855591	q1	q2	NOTEST	0.287318	0	-1.79769e+308	-1.79769e+308	0.158655	1	no
CG17341	CG17341	CG17341	2L:14156325-14159075	q1	q2	NOTEST	0.285969	0	-1.79769e+308	-1.79769e+308	0.158655	1	no
CG42343	CG42343	CG42343	X:21295614-21328761	q1	q2	NOTEST	0.285796	0	-1.79769e+308	-1.79769e+308	0.234469	1	no
CG4465	CG4465	CG4465	3R:15741589-15743554	q1	q2	NOTEST	0.285634	0	-1.79769e+308	-1.79769e+308	0.158655	1	no
Cht3	Cht3	Cht3	2L:22892289-22918647	q1	q2	NOTEST	0.28224	0	-1.79769e+308	-1.79769e+308	0.0227501	1	no
CG3546	CG3546	CG3546	X:4452104-4454035	q1	q2	NOTEST	0.282162	0	-1.79769e+308	-1.79769e+308	0.158655	1	no
Sytalpha	Sytalpha	Sytalpha	2L:17591447-17603640	q1	q2	NOTEST	0.282158	0	-1.79769e+308	-1.79769e+308	0.233333	1	no
CG34402	CG34402	CG34402	3R:8211970-8228627	q1	q2	NOTEST	0.281228	0	-1.79769e+308	-1.79769e+308	0.236434	1	no
Cda4	Cda4	Cda4	X:21985465-22034545	q1	q2	NOTEST	0.281185	0	-1.79769e+308	-1.79769e+308	0.158655	1	no
Sox100B	Sox100B	Sox100B	3R:26891078-26909129	q1	q2	NOTEST	0.279894	0	-1.79769e+308	-1.79769e+308	0.158655	1	no
CG8249	CG8249	CG8249	2R:11731594-11734865	q1	q2	NOTEST	0.278933	0	-1.79769e+308	-1.79769e+308	0.158655	1	no
CG4661	CG4661	CG4661	X:12749790-12751755	q1	q2	NOTEST	0.276716	0	-1.79769e+308	-1.79769e+308	0.158655	1	no
CG42370	CG42370	CG42370	2L:6377766-6411306	q1	q2	NOTEST	0.276246	0	-1.79769e+308	-1.79769e+308	0.158655	1	no
CG33173	CG33173	CG33173	X:15667203-15674095	q1	q2	NOTEST	0.275896	0	-1.79769e+308	-1.79769e+308	0.0416323	1	no
CG32855	CG32855	CG32855	3R:11894244-11924483	q1	q2	NOTEST	0.274409	0	-1.79769e+308	-1.79769e+308	0.234931	1	no
Cyp4c3	Cyp4c3	Cyp4c3	3R:26719682-26726410	q1	q2	NOTEST	0.273917	0	-1.79769e+308	-1.79769e+308	0.158655	1	no
CG5002	CG5002	CG5002	2R:13637802-13640719	q1	q2	NOTEST	0.272387	0	-1.79769e+308	-1.79769e+308	0.158655	1	no
CG14856	CG14856	CG14856	3R:10624711-10626887	q1	q2	NOTEST	0.271779	0	-1.79769e+308	-1.79769e+308	0.158655	1	no
Zip3	Zip3	Zip3	3R:12131484-12134424	q1	q2	NOTEST	0.270123	0	-1.79769e+308	-1.79769e+308	0.158655	1	no
CG30359	CG30359	CG30359	2R:4350277-4352597	q1	q2	NOTEST	0.268176	0	-1.79769e+308	-1.79769e+308	0.237501	1	no
nrm	nrm	nrm	3L:22991540-23031258	q1	q2	NOTEST	0.267694	0	-1.79769e+308	-1.79769e+308	0.184585	1	no
CG14736	CG14736	CG14736	3R:7866249-7869175	q1	q2	NOTEST	0.267486	0	-1.79769e+308	-1.79769e+308	0.223558	1	no
CG9519	CG9519	CG9519	X:14733410-14827616	q1	q2	NOTEST	0.267284	0	-1.79769e+308	-1.79769e+308	0.238928	1	no
CG31414	CG31414	CG31414	3R:19530525-19533930	q1	q2	NOTEST	0.266723	0	-1.79769e+308	-1.79769e+308	0.158655	1	no
mthl2	mthl2	mthl2	3L:5597887-5601418	q1	q2	NOTEST	0.265851	0	-1.79769e+308	-1.79769e+308	0.158655	1	no
CR42745	CR42745	CR42745	3R:22061046-22078654	q1	q2	NOTEST	0.265561	0	-1.79769e+308	-1.79769e+308	0.158655	1	no
CG9896	CG9896	CG9896	2R:18881185-18886406	q1	q2	NOTEST	0.264265	0	-1.79769e+308	-1.79769e+308	0.158655	1	no
CG5959	CG5959	CG5959	3R:21723197-21725313	q1	q2	NOTEST	0.264122	0	-1.79769e+308	-1.79769e+308	0.158655	1	no
pwn	pwn	pwn	2R:3182812-3187907	q1	q2	NOTEST	0.262038	0	-1.79769e+308	-1.79769e+308	0.0786496	1	no
CG8083	CG8083	CG8083	2R:4966231-4969879	q1	q2	NOTEST	0.260152	0	-1.79769e+308	-1.79769e+308	0.263502	1	no
b	b	b	2L:13821202-13823894	q1	q2	NOTEST	0.257699	0	-1.79769e+308	-1.79769e+308	0.158655	1	no
CG2196	CG2196	CG2196	3R:27577546-27580413	q1	q2	NOTEST	0.25702	0	-1.79769e+308	-1.79769e+308	0.158655	1	no
mthl9	mthl9	mthl9	3L:328098-356050	q1	q2	NOTEST	0.254059	0	-1.79769e+308	-1.79769e+308	0.238847	1	no
st	st	st	3L:16412893-16516025	q1	q2	NOTEST	0.251389	0	-1.79769e+308	-1.79769e+308	0.239465	1	no
Hsp60B	Hsp60B	Hsp60B	2L:728411-730564	q1	q2	NOTEST	0.250033	0	-1.79769e+308	-1.79769e+308	0.158655	1	no
CG13165	CG13165	CG13165	2R:8167277-8185752	q1	q2	NOTEST	0.248884	0	-1.79769e+308	-1.79769e+308	0.158655	1	no
CG14528	CG14528	CG14528	3R:24696333-24748494	q1	q2	NOTEST	0.246721	0	-1.79769e+308	-1.79769e+308	0.239102	1	no
CG15544	CG15544	CG15544	3R:26653571-26667756	q1	q2	NOTEST	0.246222	0	-1.79769e+308	-1.79769e+308	0.0786496	1	no
CG13032	CG13032	CG13032	3L:16667063-16669364	q1	q2	NOTEST	0.245747	0	-1.79769e+308	-1.79769e+308	0.158655	1	no
Side	Side	Side	2L:19027711-19030787	q1	q2	NOTEST	0.245006	0	-1.79769e+308	-1.79769e+308	0.158655	1	no
CG8965	CG8965	CG8965	2L:5859761-5879481	q1	q2	NOTEST	0.243537	0	-1.79769e+308	-1.79769e+308	0.158655	1	no
CG10869	CG10869	CG10869	2L:1555158-1611125	q1	q2	NOTEST	0.240652	0	-1.79769e+308	-1.79769e+308	0.158655	1	no
fs(1)Ya	fs(1)Ya	fs(1)Ya	X:2618318-2620614	q1	q2	NOTEST	0.23947	0	-1.79769e+308	-1.79769e+308	0.158655	1	no
inaF-D	inaF-D	inaF-D	X:11618372-11630650	q1	q2	NOTEST	0.238941	0	-1.79769e+308	-1.79769e+308	0.172939	1	no
rha	rha	rha	3R:21165973-21172634	q1	q2	NOTEST	0.238687	0	-1.79769e+308	-1.79769e+308	0.0786496	1	no
Ptp52F	Ptp52F	Ptp52F	2R:12058746-12064158	q1	q2	NOTEST	0.237871	0	-1.79769e+308	-1.79769e+308	0.0786496	1	no
CG7227	CG7227	CG7227	2L:7994836-7998144	q1	q2	NOTEST	0.236565	0	-1.79769e+308	-1.79769e+308	0.158655	1	no
CG14837	CG14837	CG14837	3L:7548967-7552922	q1	q2	NOTEST	0.234403	0	-1.79769e+308	-1.79769e+308	0.158655	1	no
CG31921	CG31921	CG31921	2L:305940-346549	q1	q2	NOTEST	0.233529	0	-1.79769e+308	-1.79769e+308	0.234081	1	no
CG13842	CG13842	CG13842	3R:18530072-18532912	q1	q2	NOTEST	0.229439	0	-1.79769e+308	-1.79769e+308	0.158655	1	no
CG12990	CG12990	CG12990	X:17551453-17565921	q1	q2	NOTEST	0.229223	0	-1.79769e+308	-1.79769e+308	0.158655	1	no
CG12239	CG12239	CG12239	X:5686179-5688576	q1	q2	NOTEST	0.228578	0	-1.79769e+308	-1.79769e+308	0.158655	1	no
Cyp6a19	Cyp6a19	Cyp6a19	2R:10765292-10768877	q1	q2	NOTEST	0.226368	0	-1.79769e+308	-1.79769e+308	0.287495	1	no
Mlp84B	Mlp84B	Mlp84B	3R:2919759-2949907	q1	q2	NOTEST	0.226153	0	-1.79769e+308	-1.79769e+308	0.237601	1	no
laza	laza	laza	3L:22451915-22454283	q1	q2	NOTEST	0.225199	0	-1.79769e+308	-1.79769e+308	0.158655	1	no
Ih	Ih	Ih	2R:10166937-10186413	q1	q2	NOTEST	0.222323	0	-1.79769e+308	-1.79769e+308	0.158655	1	no
CG1674	CG1674	CG1674	4:251355-266529	q1	q2	NOTEST	0.220213	0	-1.79769e+308	-1.79769e+308	0.222127	1	no
CG31817	CG31817	CG31817	2L:16330622-16337807	q1	q2	NOTEST	0.220058	0	-1.79769e+308	-1.79769e+308	0.0416323	1	no
Ets96B	Ets96B	Ets96B	3R:20617464-20625390	q1	q2	NOTEST	0.218429	0	-1.79769e+308	-1.79769e+308	0.220893	1	no
CG16854	CG16854	CG16854	2L:11088330-11090782	q1	q2	NOTEST	0.216786	0	-1.79769e+308	-1.79769e+308	0.158655	1	no
ppk	ppk	ppk	2L:14378217-14381170	q1	q2	NOTEST	0.216018	0	-1.79769e+308	-1.79769e+308	0.158655	1	no
ko	ko	ko	3L:21068666-21124259	q1	q2	NOTEST	0.215666	0	-1.79769e+308	-1.79769e+308	0.0786496	1	no
en	en	en	2R:7411508-7415715	q1	q2	NOTEST	0.215348	0	-1.79769e+308	-1.79769e+308	0.225711	1	no
vnd	vnd	vnd	X:476731-491855	q1	q2	NOTEST	0.211794	0	-1.79769e+308	-1.79769e+308	0.218845	1	no
CG14946	CG14946	CG14946	2L:12063522-12066772	q1	q2	NOTEST	0.210332	0	-1.79769e+308	-1.79769e+308	0.158655	1	no
CG31714	CG31714	CG31714	2L:10064321-10087884	q1	q2	NOTEST	0.209412	0	-1.79769e+308	-1.79769e+308	0.0786496	1	no
serp	serp	serp	3L:19694076-19701109	q1	q2	NOTEST	0.209069	0	-1.79769e+308	-1.79769e+308	0.158655	1	no
stan	stan	stan	2R:6561060-6608643	q1	q2	NOTEST	0.209011	0	-1.79769e+308	-1.79769e+308	0.0384022	1	no
CG13928	CG13928	CG13928	3L:1618391-1629298	q1	q2	NOTEST	0.206385	0	-1.79769e+308	-1.79769e+308	0.237739	1	no
CG31100	CG31100	CG31100	3R:4820949-4827608	q1	q2	NOTEST	0.205197	0	-1.79769e+308	-1.79769e+308	0.158655	1	no
CG32668	CG32668	CG32668	X:11048433-11057245	q1	q2	NOTEST	0.204924	0	-1.79769e+308	-1.79769e+308	0.238843	1	no
Ef1alpha100E	Ef1alpha100E	Ef1alpha100E	3R:27564189-27569028	q1	q2	NOTEST	0.204063	0	-1.79769e+308	-1.79769e+308	0.297423	1	no
CG32137	CG32137	CG32137	3L:13932351-13955749	q1	q2	NOTEST	0.203229	0	-1.79769e+308	-1.79769e+308	0.216835	1	no
CG34155	CG34155	CG34155	3R:26358335-26404627	q1	q2	NOTEST	0.2022	0	-1.79769e+308	-1.79769e+308	0.239314	1	no
Cbp53E	Cbp53E	Cbp53E	2R:12861464-12886099	q1	q2	NOTEST	0.197147	0	-1.79769e+308	-1.79769e+308	0.158655	1	no
Hr38	Hr38	Hr38	2L:20682369-20714589	q1	q2	NOTEST	0.195944	0	-1.79769e+308	-1.79769e+308	0.0786496	1	no
CG42377	CG42377	CG42377	3L:277436-290334	q1	q2	NOTEST	0.19594	0	-1.79769e+308	-1.79769e+308	0.0416323	1	no
CG3679	CG3679	CG3679	X:16197946-16202416	q1	q2	NOTEST	0.193855	0	-1.79769e+308	-1.79769e+308	0.158655	1	no
pxt	pxt	pxt	3R:13545173-13548677	q1	q2	NOTEST	0.193855	0	-1.79769e+308	-1.79769e+308	0.158655	1	no
alpha-catenin-related	alpha-catenin-related	alpha-catenin-related	2R:19845629-19849148	q1	q2	NOTEST	0.192477	0	-1.79769e+308	-1.79769e+308	0.158655	1	no
Syt14	Syt14	Syt14	3R:141309-144791	q1	q2	NOTEST	0.192325	0	-1.79769e+308	-1.79769e+308	0.158655	1	no
CG12344	CG12344	CG12344	2R:6711104-6721741	q1	q2	NOTEST	0.191227	0	-1.79769e+308	-1.79769e+308	0.23194	1	no
Cha	Cha	Cha	3R:14531173-14558068	q1	q2	NOTEST	0.187228	0	-1.79769e+308	-1.79769e+308	0.158655	1	no
CG13569	CG13569	CG13569	2R:20004311-20014153	q1	q2	NOTEST	0.187225	0	-1.79769e+308	-1.79769e+308	0.233625	1	no
TTLL3B	TTLL3B	TTLL3B	2L:6732865-6736049	q1	q2	NOTEST	0.179639	0	-1.79769e+308	-1.79769e+308	0.158655	1	no
CG17111	CG17111	CG17111	3R:18887216-18892981	q1	q2	NOTEST	0.176901	0	-1.79769e+308	-1.79769e+308	0.158655	1	no
TTLL3A	TTLL3A	TTLL3A	2L:6736448-6740176	q1	q2	NOTEST	0.175626	0	-1.79769e+308	-1.79769e+308	0.158655	1	no
CG42296	CG42296	CG42296	2L:2032634-2035936	q1	q2	NOTEST	0.175247	0	-1.79769e+308	-1.79769e+308	0.158655	1	no
Cad96Cb	Cad96Cb	Cad96Cb	3R:21049877-21058043	q1	q2	NOTEST	0.174776	0	-1.79769e+308	-1.79769e+308	0.207108	1	no
Amy-p	Amy-p	Amy-p	2R:13006210-13007808	q1	q2	NOTEST	0.174767	0	-1.79769e+308	-1.79769e+308	0.308538	1	no
CG31343	CG31343	CG31343	3R:17570990-17574725	q1	q2	NOTEST	0.174245	0	-1.79769e+308	-1.79769e+308	0.158655	1	no
CG12029	CG12029	CG12029	3L:3626873-3653443	q1	q2	NOTEST	0.173996	0	-1.79769e+308	-1.79769e+308	0.158655	1	no
Amy-d	Amy-d	Amy-d	2R:13012266-13013887	q1	q2	NOTEST	0.171932	0	-1.79769e+308	-1.79769e+308	0.308538	1	no
CG32085	CG32085	CG32085	3L:11643599-11673440	q1	q2	NOTEST	0.171668	0	-1.79769e+308	-1.79769e+308	0.158655	1	no
FucTA	FucTA	FucTA	3L:15140239-15151684	q1	q2	NOTEST	0.170578	0	-1.79769e+308	-1.79769e+308	0.234337	1	no
SP1070	SP1070	SP1070	2L:6972827-7009888	q1	q2	NOTEST	0.170541	0	-1.79769e+308	-1.79769e+308	0.102037	1	no
Lim1	Lim1	Lim1	X:8651267-8699808	q1	q2	NOTEST	0.169637	0	-1.79769e+308	-1.79769e+308	0.158655	1	no
CG34382	CG34382	CG34382	3L:9872084-9881781	q1	q2	NOTEST	0.168697	0	-1.79769e+308	-1.79769e+308	0.158655	1	no
CG31121	CG31121	CG31121	3R:20702789-20720327	q1	q2	NOTEST	0.168581	0	-1.79769e+308	-1.79769e+308	0.236042	1	no
CG6024	CG6024	CG6024	3L:11725243-11759282	q1	q2	NOTEST	0.166964	0	-1.79769e+308	-1.79769e+308	0.158655	1	no
CG13889	CG13889	CG13889	3L:844267-851080	q1	q2	NOTEST	0.165368	0	-1.79769e+308	-1.79769e+308	0.0786496	1	no
CG31897	CG31897	CG31897	2L:8442446-8445660	q1	q2	NOTEST	0.161917	0	-1.79769e+308	-1.79769e+308	0.158655	1	no
Dhc16F	Dhc16F	Dhc16F	X:17958634-17972505	q1	q2	NOTEST	0.160887	0	-1.79769e+308	-1.79769e+308	0.0227501	1	no
CG14339	CG14339	CG14339	2L:1108538-1112702	q1	q2	NOTEST	0.158702	0	-1.79769e+308	-1.79769e+308	0.158655	1	no
mGluRA	mGluRA	mGluRA	4:957467-967451	q1	q2	NOTEST	0.15631	0	-1.79769e+308	-1.79769e+308	0.158655	1	no
CG18313	CG18313	CG18313	X:14216258-14356404	q1	q2	NOTEST	0.155732	0	-1.79769e+308	-1.79769e+308	0.398075	1	no
CG2269	CG2269	CG2269	2R:5975075-5983921	q1	q2	NOTEST	0.153841	0	-1.79769e+308	-1.79769e+308	0.234216	1	no
CG6184	CG6184	CG6184	3R:15476595-15483588	q1	q2	NOTEST	0.153502	0	-1.79769e+308	-1.79769e+308	0.274624	1	no
CG15865	CG15865	CG15865	X:16549411-16564165	q1	q2	NOTEST	0.150891	0	-1.79769e+308	-1.79769e+308	0.158655	1	no
CG7886	CG7886	CG7886	3R:10452394-10468285	q1	q2	NOTEST	0.150658	0	-1.79769e+308	-1.79769e+308	0.158655	1	no
ia2	ia2	ia2	2L:1011420-1048053	q1	q2	NOTEST	0.149383	0	-1.79769e+308	-1.79769e+308	0.184378	1	no
hig	hig	hig	2R:5115285-5134752	q1	q2	NOTEST	0.144228	0	-1.79769e+308	-1.79769e+308	0.242699	1	no
Clk	Clk	Clk	3L:7757070-7768703	q1	q2	NOTEST	0.140002	0	-1.79769e+308	-1.79769e+308	0.27417	1	no
Bili	Bili	Bili	3R:20957011-20962431	q1	q2	NOTEST	0.137999	0	-1.79769e+308	-1.79769e+308	0.264003	1	no
dec-1	dec-1	dec-1	X:7761228-7767255	q1	q2	NOTEST	0.137798	0	-1.79769e+308	-1.79769e+308	0.232058	1	no
CG9392	CG9392	CG9392	3L:19613601-19617409	q1	q2	NOTEST	0.137602	0	-1.79769e+308	-1.79769e+308	0.158655	1	no
trpgamma	trpgamma	trpgamma	2L:16664766-16676666	q1	q2	NOTEST	0.132541	0	-1.79769e+308	-1.79769e+308	0.279066	1	no
Sln	Sln	Sln	2R:7732830-7739829	q1	q2	NOTEST	0.131301	0	-1.79769e+308	-1.79769e+308	0.158655	1	no
CG10505	CG10505	CG10505	2R:17173224-17177833	q1	q2	NOTEST	0.130493	0	-1.79769e+308	-1.79769e+308	0.158655	1	no
CG4374	CG4374	CG4374	3R:19234921-19297216	q1	q2	NOTEST	0.130458	0	-1.79769e+308	-1.79769e+308	0.158655	1	no
CG6118	CG6118	CG6118	3R:11246825-11259906	q1	q2	NOTEST	0.129931	0	-1.79769e+308	-1.79769e+308	0.23706	1	no
CG31792	CG31792	CG31792	2L:18997994-19002483	q1	q2	NOTEST	0.129867	0	-1.79769e+308	-1.79769e+308	0.158655	1	no
CG6785	CG6785	CG6785	2L:12041048-12045200	q1	q2	NOTEST	0.128906	0	-1.79769e+308	-1.79769e+308	0.158655	1	no
CG14608	CG14608	CG14608	3R:3050809-3066860	q1	q2	NOTEST	0.128126	0	-1.79769e+308	-1.79769e+308	0.158655	1	no
klg	klg	klg	3R:18725023-18787456	q1	q2	NOTEST	0.127157	0	-1.79769e+308	-1.79769e+308	0.158655	1	no
CG30463	CG30463	CG30463	2R:12560965-12618889	q1	q2	NOTEST	0.126715	0	-1.79769e+308	-1.79769e+308	0.218383	1	no
Dhc98D	Dhc98D	Dhc98D	3R:24312674-24345120	q1	q2	NOTEST	0.124705	0	-1.79769e+308	-1.79769e+308	0.091211	1	no
GABA-B-R3	GABA-B-R3	GABA-B-R3	2L:752799-762142	q1	q2	NOTEST	0.122553	0	-1.79769e+308	-1.79769e+308	0.212504	1	no
CG14318	CG14318	CG14318	3R:13602967-13609720	q1	q2	NOTEST	0.113932	0	-1.79769e+308	-1.79769e+308	0.158655	1	no
CG18210	CG18210	CG18210	X:15299765-15335251	q1	q2	NOTEST	0.110572	0	-1.79769e+308	-1.79769e+308	0.158655	1	no
CG1494	CG1494	CG1494	X:21156383-21163160	q1	q2	NOTEST	0.108096	0	-1.79769e+308	-1.79769e+308	0.158655	1	no
CG14047	CG14047	CG14047	X:2262590-2269805	q1	q2	NOTEST	0.106782	0	-1.79769e+308	-1.79769e+308	0.207108	1	no
Muc68D	Muc68D	Muc68D	3L:11760398-11765244	q1	q2	NOTEST	0.106305	0	-1.79769e+308	-1.79769e+308	0.158655	1	no
Syt12	Syt12	Syt12	X:13253282-13262214	q1	q2	NOTEST	0.105522	0	-1.79769e+308	-1.79769e+308	0.158655	1	no
Nckx30C	Nckx30C	Nckx30C	2L:9712582-9746483	q1	q2	NOTEST	0.104061	0	-1.79769e+308	-1.79769e+308	0.265202	1	no
CG14303	CG14303	CG14303	3R:14470176-14484963	q1	q2	NOTEST	0.0964028	0	-1.79769e+308	-1.79769e+308	0.158655	1	no
osm-1	osm-1	osm-1	3L:2229645-2235253	q1	q2	NOTEST	0.095291	0	-1.79769e+308	-1.79769e+308	0.158655	1	no
jbug	jbug	jbug	2R:18604825-18624550	q1	q2	NOTEST	0.0949199	0	-1.79769e+308	-1.79769e+308	0.158655	1	no
ci	ci	ci	4:68333-77667	q1	q2	NOTEST	0.0894507	0	-1.79769e+308	-1.79769e+308	0.158655	1	no
salm	salm	salm	2L:11434310-11445603	q1	q2	NOTEST	0.0825718	0	-1.79769e+308	-1.79769e+308	0.158655	1	no
yl	yl	yl	X:14087251-14093996	q1	q2	NOTEST	0.0803473	0	-1.79769e+308	-1.79769e+308	0.237703	1	no
Ca-alpha1D	Ca-alpha1D	Ca-alpha1D	2L:16170656-16190086	q1	q2	NOTEST	0.0633246	0	-1.79769e+308	-1.79769e+308	0.279083	1	no
cac	cac	cac	X:11827718-11875209	q1	q2	NOTEST	0.0593018	0	-1.79769e+308	-1.79769e+308	0.370135	1	no
Ca-alpha1T	Ca-alpha1T	Ca-alpha1T	X:6001085-6040199	q1	q2	NOTEST	0.0520505	0	-1.79769e+308	-1.79769e+308	0.235423	1	no
btv	btv	btv	2L:17962734-17982472	q1	q2	NOTEST	0.0400134	0	-1.79769e+308	-1.79769e+308	0.233931	1	no
CG3339	CG3339	CG3339	3R:23120266-23148047	q1	q2	NOTEST	0.0351534	0	-1.79769e+308	-1.79769e+308	0.236123	1	no
CG32320	CG32320	CG32320	3L:1342489-1424979	q1	q2	NOTEST	0.0341398	0	-1.79769e+308	-1.79769e+308	0.433573	1	no
Ank2	Ank2	Ank2	3L:7643682-7752224	q1	q2	NOTEST	0.0116274	0	-1.79769e+308	-1.79769e+308	0.158655	1	no
inaF-B	inaF-B	inaF-B	X:11618372-11630650	q1	q2	NOTEST	4.5643e-05	0	-1.79769e+308	-1.79769e+308	0.499891	1	no
CG42773	CG42773	CG42773	3R:17177330-17203121	q1	q2	LOWDATA	0	0	-1.79769e+308	0	1	1	no
CG34131	CG34131,CG7071	CG34131,CG7071	3R:18188618-18191703	q1	q2	OK	0.0518229	27.3405	9.04323	-0.856565	0.391685	0.76739	no
Hsp70Bc	Hsp70Bc	Hsp70Bc	3R:8334797-8337183	q1	q2	OK	2.33886	152.475	6.02662	-12.6168	0	0	yes
Hsp70Bb	Hsp70Bb	Hsp70Bb	3R:8331514-8334105	q1	q2	OK	2.68145	168.276	5.97167	-13.7986	0	0	yes
Hsp70Bbb	Hsp70Bbb	Hsp70Bbb	3R:8328231-8330822	q1	q2	OK	2.47729	155.26	5.96978	-13.2634	0	0	yes
Hsp70Ba	Hsp70Ba	Hsp70Ba	3R:8291025-8293500	q1	q2	OK	2.43258	136.647	5.81183	-12.559	0	0	yes
Hsp70Ab	Hsp70Ab	Hsp70Ab	3R:7784274-7788523	q1	q2	OK	4.07439	145.957	5.16282	-13.9472	0	0	yes
Hsp70Aa	Hsp70Aa	Hsp70Aa	3R:7779884-7782514	q1	q2	OK	3.71027	132.068	5.15361	-13.9991	0	0	yes
Hsp23	Hsp23	Hsp23	3L:9374983-9375867	q1	q2	OK	4.2972	148.39	5.10985	-8.35465	0	0	yes
Hsp26	Hsp26	Hsp26	3L:9369517-9370527	q1	q2	OK	13.8995	373.224	4.74693	-14.2835	0	0	yes
ImpL3	ImpL3	ImpL3	3L:6252591-6255793	q1	q2	OK	46.0099	807.357	4.13319	-19.0472	0	0	yes
Hsp22	Hsp22	Hsp22	3L:9365821-9368064	q1	q2	OK	8.52182	126.024	3.88639	-8.96624	0	0	yes
fok	fok	fok	2L:20075756-20091220	q1	q2	OK	13.3925	189.367	3.82169	-12.8891	0	0	yes
Hsp68	Hsp68	Hsp68	3R:19880139-19883029	q1	q2	OK	8.66775	118.957	3.77864	-13.0471	0	0	yes
Prx2540-2	Prx2540-2	Prx2540-2	2R:6306224-6307266	q1	q2	OK	0.749223	10.2059	3.76786	-2.51285	0.011976	0.17608	no
CG17666	CG17666	CG17666	3L:12774424-12777477	q1	q2	NOTEST	0.186013	2.37695	3.67563	-2.22086	0.0263605	1	no
sug	sug	sug	2R:8816367-8818151	q1	q2	OK	0.85624	10.6613	3.63823	-3.43177	0.00059965	0.0294314	yes
CG12896	CG12896	CG12896	2R:6314384-6315418	q1	q2	NOTEST	0.379275	4.2985	3.50252	-1.18233	0.237073	1	no
CG12851	CG12851	CG12851	2R:20836169-20842004	q1	q2	NOTEST	0.0965556	1.05798	3.4538	-2.29207	0.0219013	1	no
CG13315	CG13315	CG13315	3L:9089975-9090596	q1	q2	OK	1.16721	11.6267	3.3163	-2.19171	0.0284005	0.272376	no
CG32944	CG32944	CG32944	3R:233158-241835	q1	q2	NOTEST	0.320151	2.91094	3.18466	-2.07512	0.037975	1	no
Hsp27	Hsp27	Hsp27	3L:9377164-9378384	q1	q2	OK	17.2618	152.364	3.14186	-10.6698	0	0	yes
Wwox	Wwox	Wwox	2L:7998933-8004267	q1	q2	OK	76.4231	647.588	3.083	-12.6093	0	0	yes
Pbprp5	Pbprp5	Pbprp5	2L:7496784-7497360	q1	q2	OK	1.30817	10.4246	2.99437	-1.95684	0.0503665	0.347533	no
CG32986	CG32986	CG32986	2L:8862775-8863743	q1	q2	OK	0.637522	5.08031	2.99437	-1.95684	0.0503665	0.347533	no
CG10132	CG10132	CG10132	2L:19518786-19526347	q1	q2	NOTEST	0.107857	0.859496	2.99437	-1.95684	0.0503665	1	no
CG32681	CG32681	CG32681	X:10262083-10277264	q1	q2	NOTEST	0.113513	0.904139	2.99368	-1.4259	0.153898	1	no
CG14133	CG14133	CG14133	3L:11677083-11684499	q1	q2	OK	1.13171	8.21965	2.86057	-1.69941	0.0892424	0.451232	no
APC7	APC7	APC7	X:6491077-6493733	q1	q2	NOTEST	0.241959	1.73536	2.8424	-1.35128	0.176605	1	no
Rad51C	Rad51C	Rad51C	2R:5053239-5055023	q1	q2	OK	0.756638	5.41106	2.83824	-1.67239	0.0944474	0.464015	no
snRNA:U5:14B	snRNA:U5:14B	snRNA:U5:14B	X:16148040-16148150	q1	q2	OK	23.0819	160.944	2.80173	-0.274642	0.783592	0.939291	no
CG2650	CG2650	CG2650	X:2579612-2587919	q1	q2	NOTEST	0.601345	4.19303	2.80173	-1.81658	0.069281	1	no
CG12985	CG12985	CG12985	X:17754960-17781240	q1	q2	NOTEST	0.424169	2.95186	2.79891	-1.3239	0.185538	1	no
CG12016	CG12016,CG42456	CG12016,CG42456	3L:3319556-3328871	q1	q2	NOTEST	0.00881658	0.0581996	2.72272	-0.0715738	0.942941	1	no
Thor	Thor	Thor	2L:3478433-3479612	q1	q2	OK	395.006	2528.05	2.67808	-14.5295	0	0	yes
Leucokinin	Leucokinin	Leucokinin	3L:14552313-14555713	q1	q2	OK	1.3679	8.55977	2.64561	-1.47424	0.140416	0.544296	no
CG13924	CG13924	CG13924	3L:1870018-1871564	q1	q2	NOTEST	0.392277	2.44225	2.63826	-1.24225	0.214144	1	no
CG1607	CG1607	CG1607	3R:27207831-27219249	q1	q2	NOTEST	0.176704	1.10012	2.63825	-1.24951	0.211479	1	no
CG34400	CG34400	CG34400	3L:13865828-13895161	q1	q2	NOTEST	0.190147	1.1838	2.63824	-1.06594	0.286451	1	no
CG1287	CG1287	CG1287	3R:3319818-3330808	q1	q2	NOTEST	0.402734	2.4097	2.58095	-1.21998	0.222474	1	no
gfA	gfA	gfA	X:19222593-19242477	q1	q2	NOTEST	0.172762	1.03254	2.57934	-1.35067	0.1768	1	no
Pepck	Pepck	Pepck	2R:14424271-14426924	q1	q2	OK	9.81074	58.6353	2.57933	-9.28231	0	0	yes
CG6041	CG6041	CG6041	X:5842222-5844241	q1	q2	OK	1.11341	6.65447	2.57933	-2.34086	0.0192396	0.230267	no
CG9150	CG9150	CG9150	2L:6067667-6068635	q1	q2	NOTEST	0.688874	4.11715	2.57933	-1.65524	0.0978768	1	no
CG9883	CG9883	CG9883	2L:2577670-2579180	q1	q2	NOTEST	0.373075	2.22973	2.57933	-1.65524	0.0978768	1	no
CG11289	CG11289	CG11289	2L:7067982-7069546	q1	q2	NOTEST	0.37222	2.22463	2.57933	-1.65524	0.0978768	1	no
CG14964	CG14964	CG14964	3L:3173262-3177906	q1	q2	NOTEST	0.358381	2.14191	2.57933	-2.86695	0.00414447	1	no
Lgr3	Lgr3	Lgr3	3R:21491530-21504403	q1	q2	NOTEST	0.173872	1.03917	2.57933	-1.65524	0.0978768	1	no
CG42340	CG42340	CG42340	X:6359243-6418356	q1	q2	NOTEST	0.0998587	0.59682	2.57933	-1.65524	0.0978768	1	no
snoRNA:Psi18S-1377e	snoRNA:Psi18S-1377e	snoRNA:Psi18S-1377e	3R:26032239-26034742	q1	q2	OK	68.159	407.347	2.57928	-1.20736	0.227295	0.635874	no
CG34269	CG34269	CG34269	3L:434257-540589	q1	q2	OK	1.07427	6.41978	2.57917	-1.20911	0.226619	0.635616	no
CG7720	CG7720	CG7720	3R:14584957-14620876	q1	q2	NOTEST	0.60842	3.56802	2.55198	-2.78887	0.00528916	1	no
CG11023	CG11023	CG11023	2L:7528-9484	q1	q2	NOTEST	0.304925	1.73768	2.51064	-1.20807	0.22702	1	no
CG18507	CG18507	CG18507	2L:13665527-13670854	q1	q2	NOTEST	0.855899	4.54702	2.40941	-2.65448	0.00794301	1	no
CG13992	CG13992	CG13992	2L:5965518-5967632	q1	q2	NOTEST	0.262064	1.39111	2.40825	-1.23865	0.215475	1	no
Ccn	Ccn	Ccn	3L:17683112-17743688	q1	q2	NOTEST	0.283995	1.48518	2.3867	-1.26451	0.206047	1	no
noe	noe	noe	3L:17389123-17414612	q1	q2	NOTEST	0.737736	3.82174	2.37305	-1.17458	0.240165	1	no
Prx2540-1	Prx2540-1	Prx2540-1	2R:6311940-6312976	q1	q2	OK	1.70144	8.79555	2.37002	-1.74578	0.0808487	0.435214	no
CG14864	CG14864	CG14864	3R:11091297-11094260	q1	q2	NOTEST	0.321	1.60353	2.32061	-0.896636	0.369913	1	no
fzo	fzo	fzo	3R:18999594-19047683	q1	q2	NOTEST	0.668073	3.33038	2.31761	-2.24437	0.0248086	1	no
CG16719	CG16719	CG16719	3L:9676675-9689793	q1	q2	NOTEST	0.560323	2.79146	2.31669	-1.07869	0.280725	1	no
cnir	cnir	cnir	2L:3038825-3039812	q1	q2	NOTEST	0.730146	3.63651	2.3163	-1.46565	0.142744	1	no
CG11378	CG11378	CG11378	X:1065461-1066775	q1	q2	NOTEST	0.490595	2.44342	2.3163	-1.46565	0.142744	1	no
CG10621	CG10621	CG10621	2L:18952205-18954425	q1	q2	NOTEST	0.446144	2.22203	2.3163	-1.46565	0.142744	1	no
CG12535	CG12535	CG12535	X:3286518-3342976	q1	q2	NOTEST	0.410111	2.04257	2.3163	-1.46565	0.142744	1	no
CG31031	CG31031	CG31031	3R:25884036-25947101	q1	q2	NOTEST	0.300791	1.4981	2.3163	-1.46565	0.142744	1	no
CG12698	CG12698	CG12698	X:15900179-15902758	q1	q2	NOTEST	0.285634	1.42261	2.3163	-1.46565	0.142744	1	no
CG4766	CG4766	CG4766	X:5891536-5894830	q1	q2	NOTEST	0.197068	0.981502	2.3163	-1.46565	0.142744	1	no
CG6006	CG6006	CG6006	3R:11981039-11997492	q1	q2	NOTEST	0.188969	0.941171	2.3163	-1.1971	0.231267	1	no
iav	iav	iav	X:6708150-6712189	q1	q2	NOTEST	0.153843	0.766222	2.3163	-1.46565	0.142744	1	no
CG32719	CG32719	CG32719	X:7402923-7406876	q1	q2	NOTEST	0.140903	0.701773	2.3163	-1.46565	0.142744	1	no
CG32532	CG32532	CG32532	X:19426044-19441515	q1	q2	NOTEST	0.115552	0.575513	2.3163	-1.46565	0.142744	1	no
CG14383	CG14383	CG14383	3R:8811785-8818923	q1	q2	NOTEST	0.523924	2.60324	2.31288	-1.08319	0.278726	1	no
Gs2	Gs2	Gs2	X:11316887-11324228	q1	q2	NOTEST	0.871714	4.20246	2.26931	-2.4724	0.0134209	1	no
pgant4	pgant4	pgant4	2L:3472734-3475338	q1	q2	NOTEST	0.223116	1.00018	2.16439	-0.977603	0.328271	1	no
SP71	SP71	SP71	X:72457-96056	q1	q2	NOTEST	0.189252	0.848352	2.16436	-0.977678	0.328233	1	no
bt	bt	bt	4:745029-796707	q1	q2	NOTEST	0.0184561	0.0827312	2.16433	-0.822679	0.41069	1	no
CG4424	CG4424	CG4424	3R:15852208-15853748	q1	q2	OK	1.40531	6.06597	2.10985	-2.28323	0.022417	0.24928	no
stv	stv	stv	3L:13470652-13476621	q1	q2	OK	2.99307	12.7584	2.09175	-4.58012	4.6471e-06	0.000608223	yes
CG12200	CG12200	CG12200	X:19368177-19373345	q1	q2	OK	4.03071	16.7292	2.05327	-3.13066	0.00174416	0.0608248	no
CG16959	CG16959	CG16959	3L:15109838-15124478	q1	q2	NOTEST	0.261054	1.07577	2.04294	-0.941252	0.346576	1	no
Or19a	Or19a	Or19a	X:20035851-20037221	q1	q2	NOTEST	0.507448	2.06401	2.02412	-1.23058	0.218479	1	no
CG14502	CG14502	CG14502	2R:14166569-14244766	q1	q2	NOTEST	0.241616	0.964081	1.99644	-0.911564	0.361998	1	no
CG7990	CG7990	CG7990	X:19090090-19095810	q1	q2	NOTEST	0.169688	0.676125	1.9944	-0.872289	0.383051	1	no
Nep4	Nep4	Nep4	3R:16478288-16485328	q1	q2	NOTEST	0.155858	0.62101	1.99438	-0.895137	0.370714	1	no
CG15186	CG15186	CG15186	3R:2308517-2320755	q1	q2	NOTEST	0.132262	0.526991	1.99438	-0.778016	0.436559	1	no
CG3348	CG3348	CG3348	3R:23114492-23117911	q1	q2	OK	9.03735	36.0087	1.99437	-3.02867	0.00245631	0.0728706	no
CG34198	CG34198	CG34198	2R:15570028-15570478	q1	q2	OK	1.97646	7.87507	1.99437	-1.23645	0.216291	0.622205	no
CG10157	CG10157	CG10157	3R:19504613-19505577	q1	q2	NOTEST	0.952769	3.79624	1.99437	-1.23645	0.216291	1	no
CG4484	CG4484	CG4484	3L:9196164-9201953	q1	q2	NOTEST	0.887078	3.5345	1.99437	-2.76479	0.00569601	1	no
CG30502	CG30502	CG30502	2R:3333693-3339056	q1	q2	NOTEST	0.816786	3.25442	1.99437	-1.7486	0.0803594	1	no
CG11037	CG11037	CG11037	3L:20953497-20954486	q1	q2	NOTEST	0.686932	2.73703	1.99437	-1.23645	0.216291	1	no
CG5697	CG5697	CG5697	3R:16841670-16842842	q1	q2	NOTEST	0.622064	2.47857	1.99437	-1.23645	0.216291	1	no
SIP3	SIP3	SIP3	X:4853958-4855033	q1	q2	NOTEST	0.559261	2.22833	1.99437	-1.23645	0.216291	1	no
ppk13	ppk13	ppk13	2L:21086899-21088730	q1	q2	NOTEST	0.41324	1.64652	1.99437	-1.23645	0.216291	1	no
CG7573	CG7573	CG7573	3L:11304846-11306497	q1	q2	NOTEST	0.3694	1.47185	1.99437	-1.23645	0.216291	1	no
CG3264	CG3264	CG3264	2R:18096411-18098247	q1	q2	NOTEST	0.322267	1.28405	1.99437	-1.23645	0.216291	1	no
Pal	Pal	Pal	2R:19575680-19578107	q1	q2	NOTEST	0.276089	1.10006	1.99437	-1.23645	0.216291	1	no
CG2556	CG2556	CG2556	X:12391193-12410580	q1	q2	NOTEST	0.23107	0.920681	1.99437	-1.23645	0.216291	1	no
CG5204	CG5204	CG5204	2L:13160526-13163153	q1	q2	NOTEST	0.225616	0.898949	1.99437	-1.23645	0.216291	1	no
CG2137	CG2137	CG2137	2R:3421012-3427201	q1	q2	NOTEST	0.22406	0.892751	1.99437	-1.23645	0.216291	1	no
CG4793	CG4793	CG4793	2L:15905133-15962432	q1	q2	NOTEST	0.191569	0.763293	1.99437	-1.23645	0.216291	1	no
drl	drl	drl	2L:19190345-19208615	q1	q2	NOTEST	0.168639	0.671929	1.99437	-1.23645	0.216291	1	no
CG18446	CG18446	CG18446	2R:5735567-5762577	q1	q2	NOTEST	0.255717	1.01824	1.99346	-0.910154	0.362741	1	no
CG10307	CG10307	CG10307	2R:17576416-17578643	q1	q2	NOTEST	0.480085	1.90489	1.98835	-0.922227	0.35641	1	no
bw	bw	bw	2R:19411380-19426016	q1	q2	NOTEST	0.21545	0.837127	1.9581	-0.994012	0.320217	1	no
CG34246	CG34246	CG34246	3L:16226219-16230099	q1	q2	OK	4.00313	14.621	1.86884	-2.81259	0.00491449	0.110081	no
CG8353	CG8353	CG8353	2L:8214304-8215239	q1	q2	OK	2.67041	9.75338	1.86884	-1.9888	0.0467235	0.334442	no
CG6287	CG6287	CG6287	2L:11151505-11155716	q1	q2	OK	1.35958	4.96573	1.86884	-1.9888	0.0467235	0.334442	no
CG33108	CG33108	CG33108	3R:19821391-19823265	q1	q2	OK	2.53521	9.08613	1.84156	-1.84896	0.064463	0.391569	no
CG33299	CG33299	CG33299	2L:9656599-9657347	q1	q2	NOTEST	1.01211	3.56622	1.81704	-0.88355	0.376939	1	no
CG1971	CG1971	CG1971	3R:27631189-27632461	q1	q2	OK	2.07075	7.28437	1.81465	-2.14914	0.0316235	0.284484	no
CG12362	CG12362	CG12362	3L:10405915-10407877	q1	q2	NOTEST	1.15061	4.03538	1.8103	-1.56447	0.117708	1	no
CG14795	CG14795	CG14795	X:1406259-1406832	q1	q2	OK	7.81084	27.2315	1.80173	-2.20279	0.0276099	0.270933	no
CG14787	CG14787	CG14787	X:1354839-1355700	q1	q2	OK	1.4825	5.16854	1.80173	-1.5576	0.119327	0.509053	no
pirk	pirk	pirk	2R:17548471-17549749	q1	q2	NOTEST	0.907233	3.16295	1.80173	-1.5576	0.119327	1	no
CG5302	CG5302	CG5302	3R:11458604-11464977	q1	q2	NOTEST	0.571938	1.99399	1.80173	-1.5576	0.119327	1	no
CG32432	CG32432	CG32432	3L:20835100-20878288	q1	q2	NOTEST	0.113613	0.388015	1.77198	-1.06093	0.288722	1	no
scyl	scyl	scyl	3L:11245409-11248343	q1	q2	OK	50.0064	170.19	1.76696	-8.18017	2.22045e-16	7.80078e-14	yes
CG4726	CG4726	CG4726	2L:1143202-1147395	q1	q2	OK	15.7712	53.5198	1.76278	-6.55571	5.53786e-11	1.36908e-08	yes
CG7142	CG7142	CG7142	3R:14100386-14108206	q1	q2	NOTEST	1.2754	4.24202	1.7338	-1.80569	0.0709666	1	no
Dip1	Dip1	Dip1	X:9052683-9053405	q1	q2	OK	3.2096	10.657	1.73134	-1.82304	0.0682974	0.399199	no
CG14130	CG14130	CG14130	3L:11808578-11809810	q1	q2	OK	1.76485	5.85992	1.73134	-1.82304	0.0682974	0.399199	no
Muc4B	Muc4B	Muc4B	X:4138253-4139802	q1	q2	NOTEST	1.17121	3.88884	1.73134	-1.82304	0.0682974	1	no
CG13088	CG13088	CG13088	2L:8488958-8490546	q1	q2	OK	1.53217	4.96016	1.69481	-2.05458	0.0399191	0.312747	no
CG4975	CG4975	CG4975	2R:13614442-13620492	q1	q2	OK	5.91645	19.0661	1.68821	-3.28807	0.00100877	0.0441681	yes
CG7841	CG7841	CG7841	3L:15498538-15501388	q1	q2	OK	8.05983	25.2896	1.64972	-4.30179	1.69422e-05	0.00185392	yes
Gas41	Gas41	Gas41	2L:6949309-6950135	q1	q2	OK	6.04336	18.9195	1.64645	-2.62987	0.00854164	0.147191	no
CG32369	CG32369	CG32369	3L:7770950-7797506	q1	q2	OK	69.9771	218.041	1.63964	-8.82222	0	0	yes
CG9521	CG9521	CG9521	X:14733410-14827616	q1	q2	OK	13.8317	42.5663	1.62174	-5.67332	1.40056e-08	2.74963e-06	yes
CG14933	CG14933	CG14933	2L:11814825-11928570	q1	q2	NOTEST	0.731687	2.20617	1.59225	-0.713844	0.475324	1	no
CG30035	CG30035	CG30035	2R:7540260-7566857	q1	q2	OK	6.79201	20.4587	1.5908	-5.38422	7.27578e-08	1.27805e-05	yes
CG8234	CG8234	CG8234	2R:7540260-7566857	q1	q2	NOTEST	0.368005	1.10799	1.59014	-0.919193	0.357995	1	no
CG8248	CG8248	CG8248	2R:4802032-4810256	q1	q2	NOTEST	0.417845	1.25397	1.58546	-0.91558	0.359887	1	no
CG34450	CG34450	CG34450	X:9220690-9248599	q1	q2	NOTEST	0.445255	1.33232	1.58124	-0.706202	0.480063	1	no
CBP	CBP	CBP	X:7175121-7299793	q1	q2	NOTEST	0.601212	1.79798	1.58043	-1.33813	0.180854	1	no
kat-60L1	kat-60L1	kat-60L1	3R:1607483-1614796	q1	q2	NOTEST	0.497591	1.48737	1.57973	-1.0027	0.316004	1	no
snoRNA:Psi28S-1175c	snoRNA:Psi28S-1175c	snoRNA:Psi28S-1175c	2R:18493625-18495506	q1	q2	OK	70.0702	209.392	1.57933	-0.948048	0.343105	0.728263	no
snRNA:U6:96Ab	snRNA:U6:96Ab	snRNA:U6:96Ab	3R:20382413-20382520	q1	q2	OK	60.2881	180.16	1.57933	-0.346178	0.729209	0.920837	no
snRNA:U6:96Ac	snRNA:U6:96Ac	snRNA:U6:96Ac	3R:20382936-20383043	q1	q2	OK	60.2881	180.16	1.57933	-0.346178	0.729209	0.920837	no
CG13716	CG13716	CG13716	3L:4634435-4634789	q1	q2	OK	3.22156	9.62707	1.57933	-0.948048	0.343105	0.728263	no
CG10866	CG10866	CG10866	3L:3936596-3937941	q1	q2	OK	2.25132	6.72767	1.57933	-2.1199	0.0340146	0.292978	no
CG13681	CG13681	CG13681	3L:8064899-8065412	q1	q2	NOTEST	1.57433	4.70459	1.57933	-0.948048	0.343105	1	no
CG6361	CG6361	CG6361	X:18374134-18377778	q1	q2	NOTEST	1.52141	4.54645	1.57933	-1.8961	0.0579474	1	no
GstD2	GstD2	GstD2	3R:8197692-8198426	q1	q2	NOTEST	0.918654	2.74523	1.57933	-0.948048	0.343105	1	no
CG30495	CG30495	CG30495	2R:3544700-3546272	q1	q2	NOTEST	0.863826	2.58139	1.57933	-1.34074	0.180004	1	no
CG3457	CG3457	CG3457	X:2081854-2082748	q1	q2	NOTEST	0.70583	2.10925	1.57933	-0.948048	0.343105	1	no
inx5	inx5	inx5	X:19062790-19064675	q1	q2	NOTEST	0.702089	2.09807	1.57933	-1.34074	0.180004	1	no
CG9117	CG9117	CG9117	2L:6036989-6037902	q1	q2	NOTEST	0.686932	2.05277	1.57933	-0.948048	0.343105	1	no
NLaz	NLaz	NLaz	2L:1359982-1361732	q1	q2	NOTEST	0.685965	2.04988	1.57933	-0.948048	0.343105	1	no
CG8564	CG8564	CG8564	3L:7378747-7380499	q1	q2	NOTEST	0.65669	1.9624	1.57933	-1.34074	0.180004	1	no
CG4676	CG4676	CG4676	2R:9123366-9124560	q1	q2	NOTEST	0.519341	1.55196	1.57933	-0.948048	0.343105	1	no
Spn1	Spn1	Spn1	2R:2769169-2772378	q1	q2	NOTEST	0.491584	1.46901	1.57933	-0.948048	0.343105	1	no
CG6415	CG6415	CG6415	2L:10702234-10706190	q1	q2	NOTEST	0.461781	1.37995	1.57933	-0.948048	0.343105	1	no
CG14834	CG14834	CG14834	3L:7338797-7340223	q1	q2	NOTEST	0.398706	1.19146	1.57933	-0.948048	0.343105	1	no
CG31633	CG31633	CG31633	2L:6654759-6656315	q1	q2	NOTEST	0.392289	1.17229	1.57933	-0.948048	0.343105	1	no
CG13333	CG13333	CG13333	2R:9443397-9444847	q1	q2	NOTEST	0.391031	1.16852	1.57933	-0.948048	0.343105	1	no
dpr14	dpr14	dpr14	X:7799664-7801814	q1	q2	NOTEST	0.33697	1.00697	1.57933	-0.948048	0.343105	1	no
CG10479	CG10479	CG10479	3L:5960640-5969105	q1	q2	NOTEST	0.331246	0.989868	1.57933	-0.948048	0.343105	1	no
CG7781	CG7781	CG7781	2L:8320323-8325299	q1	q2	NOTEST	0.291614	0.871437	1.57933	-0.948048	0.343105	1	no
alpha-Est5	alpha-Est5	alpha-Est5	3R:3359950-3362247	q1	q2	NOTEST	0.289192	0.864199	1.57933	-0.948048	0.343105	1	no
CG11594	CG11594	CG11594	3L:4021438-4026009	q1	q2	NOTEST	0.280377	0.837856	1.57933	-0.948048	0.343105	1	no
CG8964	CG8964	CG8964	2R:7910650-7912775	q1	q2	NOTEST	0.276559	0.826447	1.57933	-0.948048	0.343105	1	no
CG3345	CG3345	CG3345	2L:252588-271732	q1	q2	NOTEST	0.220214	0.65807	1.57933	-0.948048	0.343105	1	no
CG3556	CG3556	CG3556	X:4424263-4427872	q1	q2	NOTEST	0.219421	0.6557	1.57933	-0.948048	0.343105	1	no
kek4	kek4	kek4	2L:13212334-13215152	q1	q2	NOTEST	0.212533	0.635117	1.57933	-0.948048	0.343105	1	no
CG8565	CG8565	CG8565	X:15731862-15735093	q1	q2	NOTEST	0.208088	0.621832	1.57933	-0.948048	0.343105	1	no
CG33543	CG33543	CG33543	2L:1997101-2006307	q1	q2	NOTEST	0.18941	0.566019	1.57933	-0.948048	0.343105	1	no
E23	E23	E23	2L:3334870-3355000	q1	q2	NOTEST	0.17852	0.533475	1.57933	-0.948048	0.343105	1	no
X11Lbeta	X11Lbeta	X11Lbeta	X:10523347-10603712	q1	q2	NOTEST	0.066589	0.198989	1.57933	-0.948048	0.343105	1	no
CG17027	CG17027	CG17027	3L:15963181-15975969	q1	q2	NOTEST	0.421343	1.25899	1.5792	-0.70113	0.483222	1	no
CG34137	CG34137	CG34137	2L:22134350-22164838	q1	q2	NOTEST	0.721866	2.1548	1.57775	-0.59018	0.55507	1	no
snRNA:U6:96Aa	snRNA:U6:96Aa	snRNA:U6:96Aa	3R:20370440-20382271	q1	q2	OK	60.3645	180.16	1.57751	-0.346172	0.729214	0.920837	no
Tim17b1	Tim17b1	Tim17b1	3R:1098664-1176165	q1	q2	NOTEST	0.840334	2.50373	1.57504	-0.703365	0.481829	1	no
CG1600	CG1600	CG1600	2R:3413622-3420487	q1	q2	OK	54.6437	161.452	1.56298	-7.18977	6.49036e-13	1.88362e-10	yes
nocturnin	nocturnin	nocturnin	3R:7026137-7034357	q1	q2	OK	5.14819	14.9321	1.53628	-3.47332	0.000514063	0.0270435	yes
Sirt7	Sirt7	Sirt7	3R:24881653-24884926	q1	q2	OK	1.71065	4.94158	1.53042	-2.89271	0.0038194	0.0927072	no
cpo	cpo	cpo	3R:13757594-13841501	q1	q2	NOTEST	0.295037	0.840219	1.50987	-0.902228	0.366936	1	no
ed	ed	ed	2L:4031378-4115059	q1	q2	NOTEST	0.444562	1.23993	1.4798	-1.96879	0.0489767	1	no
CG18170	CG18170	CG18170	3L:1602953-1617355	q1	q2	NOTEST	0.091439	0.254586	1.47727	-0.593114	0.553105	1	no
osp	osp	osp	2L:14599775-14689325	q1	q2	NOTEST	0.899615	2.48275	1.46456	-2.6155	0.00890971	1	no
CG13663	CG13663	CG13663	3R:21040046-21040910	q1	q2	OK	6.51443	17.8449	1.4538	-2.44077	0.014656	0.19974	no
Uhg1	Uhg1	Uhg1	2R:13586601-13590827	q1	q2	OK	2.3223	6.36147	1.4538	-1.72589	0.0843681	0.44378	no
CG18094	CG18094	CG18094	2L:19490485-19492927	q1	q2	OK	2.09748	5.7456	1.4538	-1.72589	0.0843681	0.44378	no
Eip93F	Eip93F	Eip93F	3R:17774835-17837910	q1	q2	NOTEST	1.29887	3.53771	1.44556	-3.95285	7.72265e-05	1	no
CG12659	CG12659	CG12659	X:8482856-8495264	q1	q2	OK	2.70441	7.32206	1.43693	-2.00319	0.0451565	0.330504	no
CG15317	CG15317	CG15317	X:9449639-9450577	q1	q2	OK	5.48922	14.8413	1.43494	-2.24957	0.0244762	0.259743	no
cbt	cbt	cbt	2L:476436-479682	q1	q2	OK	54.0049	145.891	1.43373	-6.78623	1.15103e-11	2.95506e-09	yes
Dgp-1	Dgp-1	Dgp-1	2R:14055912-14060112	q1	q2	OK	43.6138	117.608	1.43113	-8.15092	4.44089e-16	1.48215e-13	yes
daw	daw	daw	2L:2805517-2812147	q1	q2	OK	4.34738	11.6916	1.42725	-3.598	0.000320675	0.0187764	yes
CecA1	CecA1	CecA1	3R:26036595-26037009	q1	q2	OK	42.1516	113.043	1.42322	-3.0026	0.00267682	0.076358	no
Vhl	Vhl	Vhl	2R:7167230-7171461	q1	q2	OK	4.3806	11.7268	1.42061	-2.41144	0.0158896	0.208375	no
CR42746	CR42746	CR42746	2L:12456576-12546630	q1	q2	OK	2.3558	6.26389	1.41084	-1.2847	0.198896	0.607615	no
CG30157	CG30157	CG30157	2R:2859616-2862638	q1	q2	NOTEST	1.7606	4.67665	1.40941	-1.44302	0.149015	1	no
CG7069	CG7069	CG7069	3R:18198556-18201301	q1	q2	NOTEST	1.17481	3.12062	1.40941	-2.04074	0.041277	1	no
CG31538	CG31538	CG31538	3R:1098664-1176165	q1	q2	NOTEST	0.751733	1.99088	1.40512	-1.28236	0.199715	1	no
Nrk	Nrk	Nrk	2R:9040392-9051348	q1	q2	NOTEST	1.81407	4.79876	1.40343	-2.71121	0.00670386	1	no
CG14516	CG14516	CG14516	3R:24964387-24972615	q1	q2	NOTEST	0.56304	1.47818	1.39251	-1.28143	0.200042	1	no
v(2)k05816	v(2)k05816	v(2)k05816	2L:3043972-3055601	q1	q2	NOTEST	0.0754218	0.197211	1.38669	-0.703904	0.481492	1	no
ImpL2	ImpL2	ImpL2	3L:4224698-4236147	q1	q2	OK	427.99	1095.43	1.35585	-8.37195	0	0	yes
CG11760	CG11760	CG11760	3R:4541955-4547050	q1	q2	OK	2.00501	5.09333	1.345	-0.888055	0.374511	0.751163	no
CG7737	CG7737	CG7737	2R:7110375-7120056	q1	q2	OK	10.8397	27.3384	1.3346	-4.59648	4.29678e-06	0.000585327	yes
Gadd45	Gadd45	Gadd45	2R:3136667-3138160	q1	q2	OK	13.6077	34.2634	1.33224	-4.24324	2.20313e-05	0.00230514	yes
CG9503	CG9503	CG9503	X:14733410-14827616	q1	q2	NOTEST	0.422422	1.05343	1.31834	-0.922166	0.356442	1	no
Uhg4	Uhg4	Uhg4	2R:4982802-4985972	q1	q2	OK	30.8474	76.9006	1.31784	-3.00617	0.00264558	0.0761174	no
CG42529	CG42529	CG42529	3L:19712626-19786663	q1	q2	NOTEST	0.476377	1.18728	1.31749	-0.581313	0.56103	1	no
CG14101	CG14101	CG14101	3L:19712626-19786663	q1	q2	NOTEST	0.445942	1.11143	1.31749	-0.581313	0.56103	1	no
CG4186	CG4186	CG4186	3L:20761306-20763180	q1	q2	OK	5.33325	13.2812	1.3163	-1.09051	0.275487	0.678384	no
CG15578	CG15578	CG15578	X:4171579-4171994	q1	q2	OK	4.60614	11.4705	1.3163	-1.09051	0.275487	0.678384	no
CG14252	CG14252	CG14252	3R:22771255-22772933	q1	q2	NOTEST	1.83842	4.57815	1.3163	-1.54222	0.12302	1	no
Pbp45	Pbp45	Pbp45	3R:11663158-11670138	q1	q2	NOTEST	1.73689	4.32531	1.3163	-1.54222	0.12302	1	no
Cpr97Eb	Cpr97Eb	Cpr97Eb	3R:22915416-22916845	q1	q2	NOTEST	1.14345	2.84749	1.3163	-1.09051	0.275487	1	no
Cyp6t1	Cyp6t1	Cyp6t1	X:21388460-21390196	q1	q2	NOTEST	0.636124	1.58412	1.3163	-1.09051	0.275487	1	no
CG14857	CG14857	CG14857	3R:10627511-10679626	q1	q2	NOTEST	0.525964	1.30979	1.3163	-0.832894	0.404905	1	no
Rab23	Rab23	Rab23	3R:1505775-1511148	q1	q2	NOTEST	0.47428	1.18108	1.3163	-1.09051	0.275487	1	no
Pde6	Pde6	Pde6	3R:10339621-10355513	q1	q2	NOTEST	0.199595	0.497044	1.3163	-1.09051	0.275487	1	no
CG31115	CG31115	CG31115	3R:20859865-20864801	q1	q2	NOTEST	1.2504	3.11331	1.31606	-0.919052	0.358068	1	no
CG30456	CG30456	CG30456	2R:12990371-12995047	q1	q2	OK	2.38147	5.92405	1.31473	-2.51072	0.0120487	0.1765	no
Dot	Dot	Dot	2L:3619190-3621681	q1	q2	OK	2.64645	6.56156	1.30998	-2.35127	0.0187093	0.227476	no
CG33275	CG33275	CG33275	3L:7586205-7632681	q1	q2	NOTEST	0.772274	1.89885	1.29794	-1.70079	0.0889818	1	no
Hph	Hph	Hph	3R:1082762-1094197	q1	q2	OK	85.053	208.725	1.29517	-7.95856	1.77636e-15	5.64628e-13	yes
l(2)k10201	l(2)k10201	l(2)k10201	2R:5286593-5287809	q1	q2	OK	3.4772	8.53142	1.29486	-1.47268	0.140837	0.544658	no
CecB	CecB	CecB	3R:26039055-26039519	q1	q2	OK	26.4554	64.6833	1.28983	-2.49945	0.0124388	0.179328	no
GstE8	GstE8	GstE8	2R:14295338-14296067	q1	q2	OK	33.3861	81.2928	1.28388	-4.07659	4.57009e-05	0.00406738	yes
CG42494	CG42494	CG42494	3L:3178933-3186549	q1	q2	NOTEST	0.669382	1.61445	1.27014	-0.577678	0.563481	1	no
CG11722	CG11722	CG11722	3R:5868979-5871245	q1	q2	OK	10.6816	25.7135	1.26739	-2.55937	0.0104861	0.164307	no
CG5789	CG5789	CG5789	3R:20356399-20369629	q1	q2	OK	14.4449	34.699	1.26433	-5.46806	4.54985e-08	8.20818e-06	yes
fra	fra	fra	2R:8416560-8451691	q1	q2	OK	15.1448	36.2854	1.26057	-5.65721	1.53856e-08	2.93425e-06	yes
CG13689	CG13689	CG13689	2L:602812-603562	q1	q2	OK	5.08167	12.1485	1.25741	-1.63739	0.101549	0.478065	no
gdl	gdl	gdl	3L:15502160-15503937	q1	q2	OK	3.20016	7.65049	1.25741	-1.63739	0.101549	0.478065	no
CG11257	CG11257	CG11257	2R:15277632-15283477	q1	q2	NOTEST	1.61501	3.85442	1.25497	-1.51838	0.128918	1	no
CG13896	CG13896	CG13896	3L:710818-711850	q1	q2	OK	15.862	37.8219	1.25365	-3.51039	0.000447456	0.0244817	yes
Socs36E	Socs36E	Socs36E	2L:18138667-18152410	q1	q2	OK	75.6406	179.977	1.25058	-6.46889	9.87277e-11	2.3536e-08	yes
CG8213	CG8213	CG8213	2R:4856840-4873063	q1	q2	NOTEST	0.83603	1.97774	1.24222	-2.06986	0.0384653	1	no
Mis12	Mis12	Mis12	3L:6961134-6962142	q1	q2	OK	8.51633	20.0511	1.23538	-2.38072	0.0172789	0.217238	no
CG34229	CG34229	CG34229	2R:7729112-7731743	q1	q2	OK	16.2107	37.9657	1.22775	-2.1259	0.0335113	0.292978	no
CG10365	CG10365	CG10365	3R:19549085-19578552	q1	q2	OK	46.8915	109.562	1.22434	-5.63115	1.79016e-08	3.31926e-06	yes
CG14632	CG14632	CG14632	X:785379-802854	q1	q2	OK	5.36577	12.4714	1.21676	-2.11691	0.0342676	0.293628	no
CG15673	CG15673	CG15673	2R:17495897-17500594	q1	q2	OK	4.58134	10.6482	1.21676	-2.11691	0.0342676	0.293628	no
CG4953	CG4953	CG4953	2L:10266701-10268748	q1	q2	OK	2.84216	6.60588	1.21676	-2.11691	0.0342676	0.293628	no
CG14182	CG14182	CG14182	3L:19971912-19972912	q1	q2	NOTEST	2.00706	4.6649	1.21676	-1.2222	0.221633	1	no
CG7194	CG7194	CG7194	3L:8295463-8297159	q1	q2	NOTEST	1.25893	2.92607	1.21676	-1.2222	0.221633	1	no
CG10051	CG10051	CG10051	2R:15251149-15260747	q1	q2	NOTEST	0.571116	1.32742	1.21676	-1.2222	0.221633	1	no
CG11110	CG11110	CG11110	2R:16529254-16531285	q1	q2	OK	9.01662	20.6575	1.19601	-2.1886	0.0286262	0.273069	no
CG13018	CG13018	CG13018	2R:10040660-10044984	q1	q2	OK	20.4339	46.5241	1.18702	-1.81563	0.0694271	0.40333	no
CG10970	CG10970	CG10970	X:8963631-8965441	q1	q2	NOTEST	2.12389	4.8357	1.18702	-1.81563	0.0694271	1	no
Ac78C	Ac78C	Ac78C	3L:21129544-21164991	q1	q2	NOTEST	0.552456	1.25784	1.18702	-1.81563	0.0694271	1	no
CG8229	CG8229	CG8229	2R:4835617-4838609	q1	q2	OK	7.12505	16.166	1.18199	-2.72423	0.00644517	0.124684	no
CG6550	CG6550	CG6550	2R:13307937-13314984	q1	q2	OK	4.74486	10.7057	1.17394	-2.55412	0.0106456	0.164474	no
Alas	Alas	Alas	2R:19852223-19854271	q1	q2	OK	25.5111	57.3907	1.16969	-4.63373	3.59136e-06	0.000510049	yes
kar	kar	kar	3R:8507907-8515089	q1	q2	NOTEST	0.988471	2.2154	1.1643	-1.34298	0.179279	1	no
upd3	upd3	upd3	X:18171265-18178632	q1	q2	NOTEST	0.96499	2.16277	1.1643	-1.34298	0.179279	1	no
CG15385	CG15385	CG15385	2L:2209573-2212571	q1	q2	NOTEST	0.801886	1.79722	1.1643	-1.34298	0.179279	1	no
CG32541	CG32541	CG32541	X:18824391-18920905	q1	q2	NOTEST	0.447672	1.00334	1.1643	-1.34298	0.179279	1	no
Obp44a	Obp44a	Obp44a	2R:4018937-4022588	q1	q2	OK	4.43182	9.91782	1.16212	-1.23901	0.21534	0.621442	no
CkIIalpha-i3	CkIIalpha-i3	CkIIalpha-i3	3L:708652-710455	q1	q2	OK	15.5939	34.865	1.1608	-3.80791	0.000140147	0.00964416	yes
CG11652	CG11652	CG11652	3L:11686978-11690086	q1	q2	OK	52.486	117.249	1.15957	-6.85053	7.35745e-12	1.96444e-09	yes
heph	heph	heph	3R:27676703-27819000	q1	q2	OK	5.69331	12.6903	1.15638	-3.73851	0.000185111	0.0121139	yes
CG12818	CG12818	CG12818	3R:6157302-6158417	q1	q2	OK	11.0006	24.3507	1.14638	-2.74688	0.00601649	0.119524	no
CG34213	CG34213	CG34213	2R:19854646-19855239	q1	q2	OK	8.53303	18.6996	1.13188	-1.45461	0.145778	0.549262	no
CG9531	CG9531	CG9531	2L:6466216-6467700	q1	q2	OK	4.17487	9.14895	1.13188	-2.05712	0.0396743	0.312225	no
noc	noc	noc	2L:14490861-14494019	q1	q2	NOTEST	0.918848	2.01359	1.13188	-1.45461	0.145778	1	no
CG5810	CG5810	CG5810	3R:16966462-17038409	q1	q2	OK	2.25729	4.94389	1.13106	-1.35075	0.176774	0.579511	no
CG32104	CG32104	CG32104	3L:12386902-12392391	q1	q2	OK	2.34453	5.08293	1.11636	-2.59712	0.00940096	0.153577	no
y	y	y	X:173735-364670	q1	q2	NOTEST	1.60501	3.46761	1.11136	-1.47326	0.140682	1	no
CG15418	CG15418	CG15418	2L:3619190-3621681	q1	q2	OK	4.7974	10.3643	1.11129	-0.950711	0.341751	0.728263	no
CG4630	CG4630	CG4630	2R:9102237-9106752	q1	q2	OK	6.08506	13.133	1.10985	-3.0182	0.00254281	0.0745247	no
Nos	Nos	Nos	2L:10804268-10842603	q1	q2	NOTEST	0.818436	1.7569	1.10209	-1.6046	0.108582	1	no
spn-F	spn-F	spn-F	3R:27080863-27082388	q1	q2	OK	10.8877	23.24	1.09391	-3.17304	0.0015085	0.0578692	no
CG1792	CG1792	CG1792	3R:27442025-27443559	q1	q2	OK	8.98263	19.1735	1.09391	-2.80066	0.00509988	0.111724	no
CG7849	CG7849	CG7849	2R:1964414-1965593	q1	q2	OK	3.91483	8.35626	1.09391	-1.65649	0.0976222	0.469461	no
h	h	h	3L:8668858-8672339	q1	q2	OK	188.721	401.996	1.09092	-5.96761	2.40756e-09	5.18401e-07	yes
Ets21C	Ets21C	Ets21C	2L:547413-552454	q1	q2	OK	19.8025	42.1675	1.09045	-4.13814	3.50127e-05	0.00324597	yes
CG12945	CG12945	CG12945	3R:5610407-5616939	q1	q2	OK	13.6605	29.0724	1.08963	-3.76507	0.000166501	0.0110039	yes
CG34330	CG34330	CG34330	X:18962305-18962925	q1	q2	OK	132.212	280.875	1.08708	-4.46872	7.86879e-06	0.000991023	yes
CG14104	CG14104	CG14104	3L:19798280-19800296	q1	q2	OK	13.3331	28.2948	1.08552	-1.36075	0.173594	0.57623	no
CG8066	CG8066	CG8066	3R:10393331-10394532	q1	q2	OK	4.17698	8.84152	1.08183	-1.74898	0.0802938	0.433977	no
CG13894	CG13894	CG13894	3L:693087-699143	q1	q2	NOTEST	1.96598	4.16144	1.08183	-1.74898	0.0802938	1	no
CG42550	CG42550	CG42550	3R:3825591-3827031	q1	q2	OK	23.0784	48.5961	1.0743	-2.0678	0.0386591	0.311668	no
CG14971	CG14971	CG14971	3L:3466413-3471338	q1	q2	OK	8.61955	18.0909	1.06958	-3.46865	0.000523086	0.0272781	yes
Tbp	Tbp	Tbp	2R:17572774-17575145	q1	q2	OK	12.0452	25.2379	1.06713	-3.13373	0.001726	0.0606372	no
CG6308	CG6308	CG6308	X:15366196-15366892	q1	q2	OK	9.89515	20.6989	1.06476	-1.92091	0.0547433	0.363956	no
Utx	Utx	Utx	2L:10272626-10278811	q1	q2	OK	15.1773	31.5323	1.05492	-4.68196	2.84142e-06	0.000421477	yes
CG15914	CG15914	CG15914	X:15747453-15751854	q1	q2	OK	4.81513	9.99544	1.05369	-2.01765	0.0436279	0.325106	no
CG9338	CG9338	CG9338	2L:20865226-20867311	q1	q2	OK	12.3505	25.63	1.05327	-2.07885	0.0376311	0.308866	no
CG32135	CG32135	CG32135	3L:13958304-13965120	q1	q2	OK	3.96149	8.22097	1.05327	-2.07885	0.0376311	0.308866	no
CG3407	CG3407	CG3407	2L:3810798-3813407	q1	q2	OK	3.08299	6.36134	1.045	-2.22572	0.0260332	0.26668	no
mRpS28	mRpS28	mRpS28	2R:14500586-14502521	q1	q2	OK	15.0567	30.996	1.04168	-2.27188	0.0230937	0.252368	no
CG18262	CG18262	CG18262	X:8046980-8048566	q1	q2	OK	5.28852	10.887	1.04168	-2.27188	0.0230937	0.252368	no
CG5849	CG5849	CG5849	3R:17565826-17570153	q1	q2	NOTEST	0.6869	1.39698	1.02414	-0.83469	0.403893	1	no
Nha1	Nha1	Nha1	2L:6860902-6870387	q1	q2	NOTEST	0.840237	1.70881	1.02412	-0.839784	0.40103	1	no
Atg13	Atg13	Atg13	3R:4175523-4178539	q1	q2	OK	16.2917	32.9744	1.01721	-4.0377	5.39783e-05	0.00450381	yes
CG14645	CG14645	CG14645	3R:160838-165640	q1	q2	OK	7.47207	15.1123	1.01615	-0.974875	0.329622	0.720677	no
CG42775	CG42775	CG42775	3R:17177330-17203121	q1	q2	NOTEST	2.38707	4.81153	1.01126	-1.24911	0.211626	1	no
CG6175	CG6175	CG6175	3L:11281021-11287887	q1	q2	OK	8.05699	16.2379	1.01105	-3.33323	0.000858455	0.0396014	yes
CG32573	CG32573	CG32573	X:16545408-16549045	q1	q2	NOTEST	1.75578	3.53629	1.01012	-1.13538	0.256215	1	no
asparagine-synthetase	asparagine-synthetase	asparagine-synthetase	3L:21165952-21176378	q1	q2	OK	42.5929	85.5449	1.00607	-4.35914	1.30575e-05	0.00155109	yes
Hsromega	Hsromega	Hsromega	3R:17122344-17136428	q1	q2	OK	43.0086	86.356	1.00567	-5.25369	1.49084e-07	2.55164e-05	yes
CG14872	CG14872	CG14872	3R:11333780-11335362	q1	q2	OK	79.3662	159.268	1.00486	-4.05252	5.0668e-05	0.00439233	yes
Hex-C	Hex-C	Hex-C	2R:11105885-11129084	q1	q2	NOTEST	0.724768	1.45432	1.00475	-0.69089	0.489634	1	no
CG13776	CG13776	CG13776	2L:7012326-7014737	q1	q2	NOTEST	0.912327	1.82939	1.00374	-0.676114	0.498968	1	no
bft	bft	bft	2L:11956220-11971094	q1	q2	NOTEST	0.225625	0.451793	1.00173	-0.802397	0.422324	1	no
CG18335	CG18335	CG18335	2R:7172652-7181096	q1	q2	NOTEST	0.458305	0.913634	0.995309	-0.423527	0.671911	1	no
CG32159	CG32159	CG32159	3L:16412893-16516025	q1	q2	NOTEST	0.148422	0.295747	0.994658	-0.416313	0.677181	1	no
CG14801	CG14801	CG14801	X:1719692-1746966	q1	q2	OK	29.3517	58.4859	0.994646	-6.44175	1.18102e-10	2.62777e-08	yes
CG32352	CG32352	CG32352	3L:8571841-8589411	q1	q2	NOTEST	0.190581	0.37968	0.994382	-0.442883	0.657851	1	no
snmRNA:641	snmRNA:641	snmRNA:641	3L:17661687-17661830	q1	q2	OK	57.8711	115.292	0.994372	-0.562767	0.573594	0.854483	no
CG10673	CG10673	CG10673	3L:5129483-5132495	q1	q2	OK	14.4266	28.7408	0.994372	-2.22798	0.0258819	0.266196	no
Reg-2	Reg-2	Reg-2	3L:605164-606569	q1	q2	OK	11.4761	22.8628	0.994372	-2.22798	0.0258819	0.266196	no
CG17272	CG17272	CG17272	3R:16647900-16649951	q1	q2	OK	10.5141	20.9463	0.994372	-1.77963	0.0751372	0.421756	no
CG6000	CG6000	CG6000	3R:19880139-19883029	q1	q2	OK	8.87147	17.6739	0.994372	-1.42273	0.154814	0.557379	no
CG34187	CG34187	CG34187	2R:11180438-11182593	q1	q2	OK	7.72645	15.3927	0.994372	-0.562767	0.573594	0.854483	no
CG16888	CG16888	CG16888	2L:13812701-13813234	q1	q2	OK	7.39405	14.7305	0.994372	-1.25839	0.208252	0.616809	no
Cyp6a17	Cyp6a17	Cyp6a17	2R:10761458-10763063	q1	q2	OK	5.81347	11.5817	0.994372	-2.22798	0.0258819	0.266196	no
CG8501	CG8501	CG8501	2R:8271124-8272025	q1	q2	OK	5.58998	11.1364	0.994372	-1.59175	0.111442	0.496471	no
CG34430	CG34430	CG34430	2R:3829544-3843377	q1	q2	OK	3.29575	6.56584	0.994372	-1.12553	0.260363	0.665255	no
RabX4	RabX4	RabX4	3R:20652402-20653691	q1	q2	OK	2.57705	5.13403	0.994372	-1.12553	0.260363	0.665255	no
Sfp26Ad	Sfp26Ad	Sfp26Ad	2L:5942780-5943263	q1	q2	NOTEST	2.32499	4.63187	0.994372	-0.562767	0.573594	1	no
Ptth	Ptth	Ptth	2L:574485-576896	q1	q2	NOTEST	1.79298	3.57199	0.994372	-0.974741	0.329689	1	no
CG15201	CG15201	CG15201	X:11038152-11038845	q1	q2	NOTEST	1.68887	3.36458	0.994372	-0.562767	0.573594	1	no
CG32036	CG32036	CG32036	3L:9481237-9482234	q1	q2	NOTEST	1.52986	3.04781	0.994372	-0.562767	0.573594	1	no
CG18643	CG18643	CG18643	3R:7255782-7257397	q1	q2	NOTEST	1.52032	3.0288	0.994372	-0.562767	0.573594	1	no
sing	sing	sing	X:16573347-16574095	q1	q2	NOTEST	1.48784	2.96409	0.994372	-0.562767	0.573594	1	no
CG4269	CG4269	CG4269	2R:18486859-18487861	q1	q2	NOTEST	1.43951	2.8678	0.994372	-0.562767	0.573594	1	no
CG18473	CG18473	CG18473	3R:5189031-5190560	q1	q2	NOTEST	1.36212	2.71363	0.994372	-0.974741	0.329689	1	no
CG13255	CG13255	CG13255	3L:20830999-20831929	q1	q2	NOTEST	1.34172	2.673	0.994372	-0.795873	0.426106	1	no
CG5144	CG5144	CG5144	3L:9040539-9041833	q1	q2	NOTEST	1.34089	2.67133	0.994372	-0.974741	0.329689	1	no
CheB98a	CheB98a	CheB98a	3R:24632447-24633155	q1	q2	NOTEST	1.28744	2.56485	0.994372	-0.562767	0.573594	1	no
CG13771	CG13771	CG13771	2L:6662059-6663614	q1	q2	NOTEST	1.19222	2.37515	0.994372	-0.974741	0.329689	1	no
CG15313	CG15313	CG15313	X:9943757-9944448	q1	q2	NOTEST	1.12935	2.24991	0.994372	-0.562767	0.573594	1	no
CG14274	CG14274	CG14274	2L:8338311-8342056	q1	q2	NOTEST	1.06	2.11175	0.994372	-0.974741	0.329689	1	no
CG31997	CG31997	CG31997	4:175334-176678	q1	q2	NOTEST	1.05368	2.09916	0.994372	-0.562767	0.573594	1	no
CG30378	CG30378	CG30378	2R:3829544-3843377	q1	q2	NOTEST	0.883682	1.76048	0.994372	-0.562767	0.573594	1	no
CG11786	CG11786	CG11786	3R:20872046-20873131	q1	q2	NOTEST	0.866406	1.72606	0.994372	-0.562767	0.573594	1	no
CG10958	CG10958	CG10958	X:8015308-8031079	q1	q2	NOTEST	0.826704	1.64697	0.994372	-1.12553	0.260363	1	no
CG14227	CG14227	CG14227	X:19581823-19582958	q1	q2	NOTEST	0.668103	1.331	0.994372	-0.562767	0.573594	1	no
CG14285	CG14285	CG14285	3R:14850836-14854558	q1	q2	NOTEST	0.63338	1.26183	0.994372	-0.562767	0.573594	1	no
shf	shf	shf	X:6665268-6673692	q1	q2	NOTEST	0.60948	1.21421	0.994372	-0.795873	0.426106	1	no
CG33462	CG33462	CG33462	2R:11584308-11585515	q1	q2	NOTEST	0.600604	1.19653	0.994372	-0.562767	0.573594	1	no
CG15345	CG15345	CG15345	X:8291188-8292294	q1	q2	NOTEST	0.576456	1.14842	0.994372	-0.562767	0.573594	1	no
CG1443	CG1443	CG1443	3R:24818698-24846128	q1	q2	NOTEST	0.470844	0.938022	0.994372	-0.795873	0.426106	1	no
CG5646	CG5646	CG5646	3R:23385094-23387022	q1	q2	NOTEST	0.461344	0.919095	0.994372	-0.562767	0.573594	1	no
Lip3	Lip3	Lip3	3R:9195390-9197626	q1	q2	NOTEST	0.395472	0.787864	0.994372	-0.562767	0.573594	1	no
NaPi-T	NaPi-T	NaPi-T	2R:10730215-10733379	q1	q2	NOTEST	0.395414	0.787749	0.994372	-0.795873	0.426106	1	no
CG13326	CG13326	CG13326	2R:9017015-9019960	q1	q2	NOTEST	0.378674	0.754399	0.994372	-0.795873	0.426106	1	no
pdfr	pdfr	pdfr	X:2448135-2471044	q1	q2	NOTEST	0.360206	0.717608	0.994372	-0.795873	0.426106	1	no
CG6639	CG6639	CG6639	2L:17452923-17458775	q1	q2	NOTEST	0.353847	0.704939	0.994372	-0.562767	0.573594	1	no
CG11381	CG11381	CG11381	X:1097811-1099468	q1	q2	NOTEST	0.348286	0.693859	0.994372	-0.562767	0.573594	1	no
CG34434	CG34434	CG34434	X:5508586-5510403	q1	q2	NOTEST	0.327683	0.652814	0.994372	-0.562767	0.573594	1	no
CG11983	CG11983	CG11983	3R:4834156-4835996	q1	q2	NOTEST	0.32593	0.649323	0.994372	-0.562767	0.573594	1	no
CG17803	CG17803	CG17803	3R:13624598-13627015	q1	q2	NOTEST	0.268486	0.534882	0.994372	-0.562767	0.573594	1	no
CG13794	CG13794	CG13794	2L:7719846-7722823	q1	q2	NOTEST	0.267308	0.532535	0.994372	-0.562767	0.573594	1	no
CG7458	CG7458	CG7458	3L:21948210-21951141	q1	q2	NOTEST	0.248503	0.495072	0.994372	-0.562767	0.573594	1	no
CG10483	CG10483	CG10483	3L:5911004-5914398	q1	q2	NOTEST	0.241726	0.48157	0.994372	-0.562767	0.573594	1	no
AdoR	AdoR	AdoR	3R:25960996-25964247	q1	q2	NOTEST	0.229763	0.457737	0.994372	-0.562767	0.573594	1	no
Oatp26F	Oatp26F	Oatp26F	2L:6623122-6632404	q1	q2	NOTEST	0.219421	0.437133	0.994372	-0.562767	0.573594	1	no
CG12885	CG12885	CG12885	3R:23356034-23359655	q1	q2	NOTEST	0.173439	0.345527	0.994372	-0.562767	0.573594	1	no
CG33286	CG33286	CG33286	3L:20963911-20967800	q1	q2	NOTEST	0.157726	0.314224	0.994372	-0.562767	0.573594	1	no
CG13921	CG13921	CG13921	3L:1746909-1752390	q1	q2	NOTEST	0.154673	0.308142	0.994372	-0.562767	0.573594	1	no
CG32372	CG32372	CG32372	3L:7512587-7521116	q1	q2	NOTEST	0.142677	0.284242	0.994372	-0.562767	0.573594	1	no
Grip	Grip	Grip	X:5860313-5880729	q1	q2	NOTEST	0.137099	0.27313	0.994372	-0.562767	0.573594	1	no
amon	amon	amon	3R:22523417-22539881	q1	q2	NOTEST	0.128667	0.256333	0.994372	-0.562767	0.573594	1	no
W	W	W	3L:18160841-18178737	q1	q2	NOTEST	0.127824	0.254652	0.994372	-0.562767	0.573594	1	no
Oseg6	Oseg6	Oseg6	2R:15374548-15379241	q1	q2	NOTEST	0.121545	0.242144	0.994372	-0.562767	0.573594	1	no
otk	otk	otk	2R:7888982-7907329	q1	q2	NOTEST	0.109776	0.218697	0.994372	-0.562767	0.573594	1	no
CG10864	CG10864	CG10864	3R:14232352-14238589	q1	q2	NOTEST	1.01596	2.02349	0.994004	-0.673248	0.50079	1	no
CG30284	CG30284	CG30284	2R:17533682-17544944	q1	q2	NOTEST	0.562916	1.12113	0.993956	-0.419579	0.674793	1	no
snoRNA:Or-CD1	snoRNA:Or-CD1	snoRNA:Or-CD1	2R:18073482-18090178	q1	q2	OK	188.198	374.793	0.993843	-0.415865	0.677508	0.896912	no
CG2898	CG2898	CG2898	X:10262083-10277264	q1	q2	NOTEST	0.466043	0.928014	0.993684	-0.417534	0.676288	1	no
CG14512	CG14512	CG14512	3R:24956771-24964295	q1	q2	OK	9.78845	19.4827	0.993038	-1.5208	0.128311	0.525769	no
CG6279	CG6279	CG6279	3L:11086470-11089287	q1	q2	NOTEST	0.585456	1.16483	0.992491	-0.528797	0.596946	1	no
Tim17a2	Tim17a2	Tim17a2	3R:1082762-1094197	q1	q2	NOTEST	1.86172	3.70309	0.992092	-0.862233	0.388559	1	no
snoRNA:Psi18S-1820	snoRNA:Psi18S-1820	snoRNA:Psi18S-1820	2R:20062249-20073866	q1	q2	OK	251.592	500.28	0.991651	-1.02333	0.30615	0.701589	no
fz3	fz3	fz3	X:664060-677344	q1	q2	NOTEST	0.238089	0.473124	0.990719	-0.456517	0.648018	1	no
Sox14	Sox14	Sox14	2R:19866743-19872700	q1	q2	OK	13.6503	27.1235	0.990614	-4.35601	1.32453e-05	0.00155109	yes
CG30062	CG30062	CG30062	2R:9326818-9337990	q1	q2	NOTEST	2.41299	4.78863	0.98879	-0.668426	0.503862	1	no
CG32225	CG32225	CG32225	3L:20290228-20302611	q1	q2	NOTEST	0.458811	0.910479	0.988725	-0.4348	0.663707	1	no
CG13602	CG13602	CG13602	3R:19753449-19754722	q1	q2	OK	2.80596	5.56271	0.98729	-1.21848	0.223043	0.631974	no
CG15005	CG15005	CG15005	3L:4193992-4204338	q1	q2	NOTEST	0.602588	1.19226	0.984456	-0.877261	0.380345	1	no
CG31019	CG31019	CG31019	3R:26418690-26427211	q1	q2	NOTEST	0.560561	1.10581	0.980163	-0.671326	0.502013	1	no
CG32792	CG32792	CG32792	X:3451844-3467653	q1	q2	NOTEST	0.307937	0.607372	0.979945	-0.426954	0.669413	1	no
CG6845	CG6845	CG6845	3L:146452-149056	q1	q2	OK	9.18785	18.0279	0.972433	-2.94039	0.00327804	0.0849789	no
CG10669	CG10669	CG10669	3R:21157084-21161006	q1	q2	NOTEST	1.56622	3.0715	0.971653	-1.51771	0.129088	1	no
CG14100	CG14100	CG14100	3L:19579354-19583615	q1	q2	OK	11.5609	22.6205	0.968377	-2.78248	0.00539451	0.11564	no
CG17807	CG17807	CG17807	2R:18501834-18523435	q1	q2	OK	7.70309	15.062	0.967405	-2.74162	0.00611372	0.120737	no
CG12795	CG12795	CG12795	2L:3452450-3453596	q1	q2	OK	28.9266	56.2878	0.960425	-3.15581	0.00160055	0.0596901	no
CG2861	CG2861	CG2861	X:4691393-4698895	q1	q2	NOTEST	0.182463	0.354523	0.95828	-0.594104	0.552442	1	no
CG9121	CG9121	CG9121	2L:5038052-5050877	q1	q2	NOTEST	0.274632	0.532867	0.956278	-0.444539	0.656653	1	no
DnaJ-1	DnaJ-1	DnaJ-1	3L:5743121-5745330	q1	q2	OK	86.4526	167.4	0.95332	-4.70919	2.48705e-06	0.000386072	yes
Fbxl4	Fbxl4	Fbxl4	X:14128438-14131956	q1	q2	OK	3.07197	5.94001	0.951303	-2.18631	0.0287929	0.273069	no
dnr1	dnr1	dnr1	2R:18451011-18480473	q1	q2	OK	2.76361	5.34376	0.951303	-2.18631	0.0287929	0.273069	no
CG10469	CG10469	CG10469	3L:6085287-6087836	q1	q2	OK	3.68391	7.09118	0.944789	-1.24695	0.212416	0.619161	no
CG7381	CG7381	CG7381	3R:8793496-8803193	q1	q2	NOTEST	1.68406	3.23679	0.942622	-1.59769	0.110113	1	no
CG5224	CG5224	CG5224	2R:14391114-14392349	q1	q2	OK	35.9055	68.9145	0.940601	-3.04677	0.00231314	0.0712266	no
CG6608	CG6608	CG6608	3R:6705293-6707909	q1	q2	OK	17.9417	34.3869	0.938547	-3.85156	0.000117367	0.00842392	yes
Myo28B1	Myo28B1	Myo28B1	2L:7647052-7691057	q1	q2	OK	12.0595	23.0653	0.935547	-4.38158	1.17821e-05	0.00142992	yes
CG33080	CG33080	CG33080	X:5593219-5611811	q1	q2	NOTEST	2.27942	4.34265	0.92991	-1.80174	0.0715858	1	no
Obp99a	Obp99a	Obp99a	3R:25497381-25498056	q1	q2	OK	13.2847	25.2629	0.927258	-1.72686	0.084193	0.44378	no
loco	loco	loco	3R:18444204-18465082	q1	q2	OK	51.7796	98.4438	0.926915	-5.91406	3.33769e-09	6.9622e-07	yes
CG13599	CG13599	CG13599	3R:19757364-19758450	q1	q2	OK	5.93294	11.2287	0.920371	-1.63293	0.102485	0.479723	no
CG13005	CG13005	CG13005	X:16697712-16699787	q1	q2	OK	2.71779	5.1437	0.920371	-1.63293	0.102485	0.479723	no
CG1342	CG1342	CG1342	3R:26516365-26518490	q1	q2	OK	2.65996	5.03424	0.920371	-1.63293	0.102485	0.479723	no
CG6094	CG6094	CG6094	2L:10507116-10510461	q1	q2	OK	17.2915	32.6353	0.916369	-2.20841	0.0272157	0.269932	no
Gr94a	Gr94a	Gr94a	3R:18875378-18879804	q1	q2	OK	3.37306	6.3576	0.914424	-1.28562	0.198577	0.607615	no
CG18011	CG18011	CG18011	2R:6029844-6079899	q1	q2	OK	3.04985	5.74713	0.914103	-2.17349	0.0297434	0.276899	no
CG42351	CG42351	CG42351	2R:14642499-14648577	q1	q2	NOTEST	0.61955	1.16693	0.913419	-0.58565	0.558111	1	no
CG10516	CG10516	CG10516	3L:15961262-15962910	q1	q2	OK	4.08255	7.68146	0.91191	-1.53333	0.125194	0.518727	no
CG7130	CG7130	CG7130	3L:22068155-22068856	q1	q2	OK	14.6936	27.3212	0.894836	-1.93847	0.0525657	0.354063	no
mTerf3	mTerf3	mTerf3	3L:20512688-20513844	q1	q2	OK	8.1824	15.2143	0.894836	-1.93847	0.0525657	0.354063	no
CG15347	CG15347	CG15347	X:8352526-8354927	q1	q2	OK	6.89686	12.8031	0.892476	-1.44535	0.148359	0.549262	no
bnl	bnl	bnl	3R:15619794-15662539	q1	q2	OK	21.7387	40.206	0.887148	-4.38831	1.14234e-05	0.00141206	yes
CG7607	CG7607	CG7607	3L:11191265-11199146	q1	q2	OK	7.33651	13.5275	0.882734	-1.25125	0.210843	0.617556	no
CG32982	CG32982	CG32982	2L:9125750-9163721	q1	q2	OK	8.88488	16.2957	0.875066	-3.14455	0.00166344	0.0596901	no
Cyp6g2	Cyp6g2	Cyp6g2	2R:8073167-8077882	q1	q2	NOTEST	1.63798	2.99128	0.868841	-1.18662	0.235376	1	no
Max	Max	Max	3L:19255616-19262009	q1	q2	OK	21.8559	39.804	0.864888	-2.66551	0.00768727	0.136833	no
slif	slif	slif	3L:22874145-22886929	q1	q2	NOTEST	0.209425	0.381197	0.864105	-0.386732	0.698955	1	no
l(2)06496	l(2)06496	l(2)06496	2R:18943018-18950125	q1	q2	OK	18.8929	34.1341	0.853371	-2.67335	0.0075097	0.135201	no
CG30493	CG30493	CG30493	2R:3586785-3597042	q1	q2	OK	5.79619	10.4647	0.852353	-1.89713	0.0578105	0.372772	no
CG14711	CG14711	CG14711	3R:7445813-7452360	q1	q2	OK	8.68888	15.6551	0.849391	-1.86845	0.0616992	0.385673	no
CG32082	CG32082	CG32082	3L:11129148-11156742	q1	q2	NOTEST	0.488487	0.875931	0.842498	-0.655835	0.511931	1	no
Ravus	Ravus	Ravus	3R:9088453-9089755	q1	q2	OK	7.04009	12.6228	0.842369	-1.81314	0.0698107	0.404151	no
CG11374	CG11374	CG11374	2L:76445-77639	q1	q2	NOTEST	2.4604	4.41148	0.842369	-1.04682	0.295185	1	no
CG4570	CG4570	CG4570	3R:6682512-6685535	q1	q2	NOTEST	2.25549	4.04407	0.842369	-1.04682	0.295185	1	no
fzr2	fzr2	fzr2	2R:19836723-19839984	q1	q2	NOTEST	1.7527	3.14257	0.842369	-1.04682	0.295185	1	no
CG4301	CG4301	CG4301	X:16303110-16308431	q1	q2	NOTEST	0.621202	1.11381	0.842369	-1.04682	0.295185	1	no
CG32152	CG32152	CG32152	3L:16132599-16142113	q1	q2	NOTEST	1.76929	3.17116	0.841842	-0.969914	0.332089	1	no
Tfb4	Tfb4	Tfb4	2L:1147832-1150673	q1	q2	OK	29.5573	52.7507	0.835674	-2.82583	0.00471587	0.108693	no
l(1)G0148	l(1)G0148	l(1)G0148	X:6548648-6553742	q1	q2	OK	20.1918	35.9286	0.831366	-3.39828	0.000678098	0.0329521	yes
DNApol-iota	DNApol-iota	DNApol-iota	3R:4059228-4062528	q1	q2	OK	14.5728	25.8776	0.828423	-3.36695	0.000760043	0.0359808	yes
CG9008	CG9008	CG9008	2L:13774339-13780163	q1	q2	NOTEST	1.23124	2.18036	0.82445	-0.800277	0.42355	1	no
SNF4Agamma	SNF4Agamma	SNF4Agamma	3R:16966462-17038409	q1	q2	OK	64.8876	114.721	0.822114	-7.24427	4.34763e-13	1.31911e-10	yes
CG4278	CG4278	CG4278	2L:16327070-16329128	q1	q2	OK	17.6201	31.1398	0.821535	-2.38895	0.0168967	0.214421	no
CG14220	CG14220	CG14220	X:19494340-19495883	q1	q2	OK	13.6432	24.1114	0.821535	-2.38895	0.0168967	0.214421	no
wun	wun	wun	2R:5288051-5300965	q1	q2	OK	10.8667	19.2046	0.821535	-2.38895	0.0168967	0.214421	no
CG10801	CG10801	CG10801	X:3354660-3358077	q1	q2	OK	8.34584	14.7082	0.817494	-2.2485	0.0245442	0.260052	no
RabX6	RabX6	RabX6	3L:690518-692915	q1	q2	OK	6.86761	12.0734	0.813958	-1.63513	0.102022	0.479133	no
Pgm	Pgm	Pgm	3L:16119154-16121696	q1	q2	OK	34.7854	61.1469	0.8138	-3.33288	0.000859509	0.0396014	yes
CG42272	CG42272	CG42272	3L:5792048-5804057	q1	q2	NOTEST	1.4695	2.58277	0.813594	-1.00471	0.315035	1	no
Ero1L	Ero1L	Ero1L	3L:4170265-4173789	q1	q2	OK	26.8338	47.015	0.809069	-3.28107	0.00103414	0.044824	yes
CG31847	CG31847	CG31847	2L:13461780-13500427	q1	q2	NOTEST	0.570532	0.99455	0.801736	-0.696218	0.486293	1	no
CG14903	CG14903	CG14903	3R:12398900-12399474	q1	q2	OK	32.6835	56.9735	0.801727	-1.77323	0.076191	0.425942	no
CG14005	CG14005	CG14005	2L:5800516-5801969	q1	q2	OK	19.7185	34.373	0.801727	-2.70184	0.00689577	0.130026	no
tan	tan	tan	3L:6048277-6049942	q1	q2	OK	10.9051	19.0097	0.801727	-2.27114	0.0231385	0.252368	no
Ak6	Ak6	Ak6	2R:8453691-8457372	q1	q2	OK	7.37704	12.8595	0.801727	-1.25386	0.209892	0.616809	no
Sp212	Sp212	Sp212	3R:10047795-10049877	q1	q2	OK	3.95881	6.90094	0.801727	-1.53566	0.124622	0.51737	no
CG9319	CG9319	CG9319	2L:20750933-20752340	q1	q2	OK	3.44919	6.01259	0.801727	-1.25386	0.209892	0.616809	no
CG4594	CG4594	CG4594	2L:9920160-9921459	q1	q2	NOTEST	2.17953	3.79933	0.801727	-0.886614	0.375287	1	no
CG9119	CG9119	CG9119	3L:1203315-1204792	q1	q2	NOTEST	1.93896	3.37997	0.801727	-0.886614	0.375287	1	no
CG5644	CG5644	CG5644	3L:8968147-8972980	q1	q2	NOTEST	1.29249	2.25305	0.801727	-0.886614	0.375287	1	no
l(2)k16918	l(2)k16918	l(2)k16918	2L:3803580-3809064	q1	q2	NOTEST	1.02444	1.78554	0.801529	-0.83931	0.401296	1	no
path	path	path	3L:9487633-9498429	q1	q2	OK	131.905	229.196	0.797079	-4.24253	2.21017e-05	0.00230514	yes
CG17141	CG17141	CG17141	3R:18571349-18573278	q1	q2	OK	9.07107	15.7465	0.795688	-1.7003	0.0890746	0.451232	no
CG15877	CG15877	CG15877	3L:2373727-2377556	q1	q2	OK	11.3695	19.6701	0.790839	-1.88274	0.0597363	0.380477	no
CG16782	CG16782	CG16782	X:3353048-3354273	q1	q2	OK	9.73269	16.8383	0.790839	-1.88274	0.0597363	0.380477	no
CG14291	CG14291	CG14291	3R:14736772-14738641	q1	q2	OK	4.38997	7.57966	0.787921	-1.68441	0.0921019	0.45854	no
CG6232	CG6232	CG6232	2L:10442726-10450080	q1	q2	NOTEST	2.02309	3.49239	0.787652	-1.22835	0.219316	1	no
CG6218	CG6218	CG6218	3R:11159000-11168978	q1	q2	OK	3.96216	6.83616	0.7869	-1.48713	0.136981	0.538169	no
CG17724	CG17724	CG17724	2R:9063596-9085869	q1	q2	OK	17.6573	30.4021	0.783907	-3.22269	0.00126995	0.0515108	no
CaMKI	CaMKI	CaMKI	4:466119-474566	q1	q2	OK	12.5189	21.5355	0.782607	-2.90897	0.00362619	0.090677	no
CG2059	CG2059	CG2059	X:7175121-7299793	q1	q2	OK	24.6311	42.3617	0.782279	-2.47927	0.0131651	0.185967	no
CG5357	CG5357	CG5357	2R:19343497-19346282	q1	q2	NOTEST	0.928528	1.59687	0.782229	-0.807342	0.419469	1	no
CG17322	CG17322	CG17322	2L:18826771-18831141	q1	q2	NOTEST	1.84607	3.17339	0.781565	-0.924765	0.355088	1	no
CG13197	CG13197	CG13197	2R:7578800-7582958	q1	q2	OK	13.2535	22.762	0.780247	-2.23637	0.0253275	0.263746	no
CycH	CycH	CycH	3L:21815100-21816509	q1	q2	OK	23.9248	41.0715	0.779633	-2.60036	0.00931252	0.153106	no
CG7115	CG7115	CG7115	2L:7821533-7825376	q1	q2	OK	7.10592	12.1903	0.778643	-2.39214	0.0167504	0.214193	no
CG5463	CG5463	CG5463	3R:19939316-19955976	q1	q2	OK	5.54775	9.51725	0.778643	-1.8001	0.0718448	0.409362	no
CG42557	CG42557	CG42557	3R:25759033-25761598	q1	q2	OK	19.6871	33.6179	0.77198	-2.33737	0.0194201	0.231068	no
CR32385	CR32385	CR32385	3L:6965843-6973153	q1	q2	OK	3.39934	5.80474	0.77198	-1.57907	0.11432	0.49965	no
bib	bib	bib	2L:9983660-9995545	q1	q2	NOTEST	2.21749	3.78661	0.77198	-1.59114	0.111578	1	no
CG9062	CG9062	CG9062	2R:7167230-7171461	q1	q2	OK	8.82025	15.0182	0.767824	-2.58585	0.00971388	0.156241	no
ns4	ns4	ns4	2L:20752399-20757991	q1	q2	OK	14.6059	24.8655	0.767601	-2.67477	0.0074781	0.135201	no
Pfk	Pfk	Pfk	2R:5997244-6004696	q1	q2	OK	49.207	83.6803	0.766025	-4.61201	3.98787e-06	0.000554564	yes
Cht6	Cht6	Cht6	X:9924144-9938633	q1	q2	NOTEST	0.425946	0.723518	0.764358	-1.1001	0.271288	1	no
rpr	rpr	rpr	3L:18390652-18391503	q1	q2	OK	20.3227	34.4891	0.763046	-2.12268	0.0337803	0.292978	no
CG33260	CG33260	CG33260	3L:14741028-14754944	q1	q2	NOTEST	2.67702	4.54004	0.762074	-0.713657	0.475439	1	no
CG3500	CG3500	CG3500	2R:19243894-19245088	q1	q2	OK	19.6393	33.2569	0.759907	-2.16835	0.0301318	0.279341	no
CG33330	CG33330	CG33330	3R:10619488-10620784	q1	q2	OK	10.7696	18.237	0.759907	-1.32169	0.186273	0.590675	no
CG17186	CG17186	CG17186	3R:15701691-15703160	q1	q2	OK	4.03993	6.84114	0.759907	-1.32169	0.186273	0.590675	no
CG1602	CG1602	CG1602	2R:3404425-3406426	q1	q2	OK	2.89364	4.90004	0.759907	-1.32169	0.186273	0.590675	no
GstE9	GstE9	GstE9	2R:14296515-14299024	q1	q2	OK	83.1225	140.602	0.758305	-3.03825	0.00237955	0.0712266	no
CG3655	CG3655	CG3655	X:967930-1028547	q1	q2	NOTEST	0.666629	1.12679	0.757261	-0.853869	0.393177	1	no
CG11796	CG11796	CG11796	3L:20429356-20432968	q1	q2	NOTEST	1.49002	2.51813	0.757023	-0.795831	0.42613	1	no
CG33977	CG33977	CG33977	3R:9228280-9228771	q1	q2	OK	51.0446	86.2169	0.756212	-1.95686	0.0503634	0.347533	no
CG3883	CG3883	CG3883	2L:811608-815951	q1	q2	OK	8.58834	14.4775	0.753364	-2.37181	0.017701	0.221262	no
CG6506	CG6506	CG6506	X:17744516-17746718	q1	q2	OK	5.85885	9.87637	0.753364	-1.49272	0.13551	0.537769	no
CG2921	CG2921	CG2921	2R:17961042-17962842	q1	q2	OK	10.965	18.4313	0.749259	-2.19785	0.0279601	0.270957	no
CG10721	CG10721	CG10721	2L:20091660-20093846	q1	q2	OK	6.05258	10.174	0.749259	-1.64613	0.0997361	0.474168	no
mRpS18C	mRpS18C	mRpS18C	3R:26249695-26250884	q1	q2	OK	28.5301	47.8636	0.746444	-1.766	0.0773953	0.42766	no
CG14798	CG14798	CG14798	X:1586868-1589922	q1	q2	NOTEST	1.47336	2.47097	0.745966	-0.507949	0.611489	1	no
CG12075	CG12075	CG12075	X:8758145-8766168	q1	q2	NOTEST	2.35007	3.9386	0.744978	-1.52918	0.126219	1	no
Ncc69	Ncc69	Ncc69	3L:12361745-12384539	q1	q2	NOTEST	2.1017	3.52232	0.744971	-1.52681	0.126809	1	no
CG6272	CG6272	CG6272	3L:11089756-11093678	q1	q2	OK	44.5348	74.4824	0.741967	-2.14499	0.0319539	0.286036	no
CG14710	CG14710	CG14710	3R:7445813-7452360	q1	q2	OK	6.8607	11.4665	0.740992	-1.65286	0.0983585	0.470761	no
CG1882	CG1882	CG1882	2R:3700010-3702250	q1	q2	OK	46.0903	76.9224	0.738941	-3.2192	0.00128551	0.0516914	no
CG34355	CG34355	CG34355	3R:19646335-19675071	q1	q2	NOTEST	0.507769	0.846558	0.737437	-0.635851	0.524873	1	no
CG42241	CG42241	CG42241	2R:19545098-19568368	q1	q2	NOTEST	1.80912	3.01567	0.737186	-0.627144	0.530565	1	no
Fpps	Fpps	Fpps	2R:7189425-7195070	q1	q2	OK	88.2127	146.947	0.73624	-3.32771	0.000875619	0.0398773	yes
CG34164	CG34164	CG34164	2L:12056323-12058251	q1	q2	LOWDATA	4.07231	6.78122	0.735697	0	1	1	no
CG14657	CG14657	CG14657	3R:644019-647150	q1	q2	OK	16.3179	27.1566	0.734852	-2.80356	0.00505419	0.111711	no
CG18128	CG18128	CG18128	2R:19601424-19620706	q1	q2	NOTEST	1.57027	2.60874	0.732336	-0.617229	0.537084	1	no
sima	sima	sima	3R:25884036-25947101	q1	q2	OK	53.9137	89.5646	0.732277	-3.79438	0.000148014	0.0100816	yes
CG32625	CG32625	CG32625	X:13650196-13650849	q1	q2	OK	7.66389	12.7234	0.731338	-0.981655	0.32627	0.718525	no
CG15601	CG15601	CG15601	X:15605127-15606219	q1	q2	OK	6.99189	11.6078	0.731338	-1.38827	0.165055	0.566448	no
CG7083	CG7083	CG7083	3L:8333419-8337504	q1	q2	OK	5.60733	9.30916	0.731338	-1.80769	0.0706553	0.406852	no
Aats-pro	Aats-pro	Aats-pro	3L:2648049-2651834	q1	q2	OK	4.53591	7.53042	0.731338	-1.38827	0.165055	0.566448	no
CG7785	CG7785	CG7785	3R:13847326-13849413	q1	q2	OK	3.79692	6.30357	0.731338	-1.38827	0.165055	0.566448	no
CG8027	CG8027	CG8027	2R:5091912-5094626	q1	q2	OK	3.05609	5.07365	0.731338	-1.55213	0.12063	0.511893	no
nopo	nopo	nopo	2R:14068000-14071618	q1	q2	OK	2.98324	4.9527	0.731338	-1.20228	0.229256	0.637654	no
CG14615	CG14615	CG14615	X:21849579-21851327	q1	q2	NOTEST	2.54414	4.22373	0.731338	-0.981655	0.32627	1	no
CREG	CREG	CREG	3R:13218993-13220362	q1	q2	NOTEST	2.46764	4.09672	0.731338	-0.694135	0.487598	1	no
CG8252	CG8252	CG8252	2R:4795024-4798390	q1	q2	NOTEST	2.04067	3.38787	0.731338	-0.694135	0.487598	1	no
CG30383	CG30383	CG30383	2R:3711447-3712646	q1	q2	NOTEST	1.91758	3.18352	0.731338	-0.694135	0.487598	1	no
fng	fng	fng	3L:20918982-20942609	q1	q2	NOTEST	1.66124	2.75795	0.731338	-0.981655	0.32627	1	no
CG9793	CG9793	CG9793	3R:4552575-4555415	q1	q2	NOTEST	1.53031	2.54058	0.731338	-0.694135	0.487598	1	no
CG1503	CG1503	CG1503	X:20964870-20987534	q1	q2	NOTEST	1.41757	2.35342	0.731338	-0.694135	0.487598	1	no
CG5731	CG5731	CG5731	2L:10207084-10209737	q1	q2	NOTEST	0.943109	1.56573	0.731338	-0.694135	0.487598	1	no
Eip78C	Eip78C	Eip78C	3L:21220018-21257721	q1	q2	NOTEST	0.838238	1.39162	0.731338	-0.694135	0.487598	1	no
CG1461	CG1461	CG1461	X:14155255-14160283	q1	q2	NOTEST	0.824997	1.36964	0.731338	-0.694135	0.487598	1	no
CG13196	CG13196	CG13196	2R:7566977-7576264	q1	q2	NOTEST	0.793226	1.3169	0.731338	-0.694135	0.487598	1	no
CG12106	CG12106	CG12106	X:9087974-9090494	q1	q2	OK	4.89893	8.13184	0.731116	-1.20391	0.228624	0.636994	no
Ada1-2	Ada1-2	Ada1-2	2L:11992905-11994049	q1	q2	OK	11.6845	19.3908	0.730782	-1.78162	0.0748116	0.420697	no
CG33641	CG33641	CG33641	2L:13502655-13549323	q1	q2	NOTEST	2.83403	4.69689	0.72885	-0.612196	0.540408	1	no
pall	pall	pall	3L:9470149-9480867	q1	q2	OK	21.8946	36.1838	0.724765	-2.36906	0.0178335	0.222478	no
CG12744	CG12744	CG12744	2R:5762788-5769858	q1	q2	OK	5.06757	8.36773	0.723541	-0.962816	0.33564	0.724838	no
CG3281	CG3281	CG3281	3R:7784274-7788523	q1	q2	OK	5.31168	8.7679	0.723063	-1.64	0.101005	0.477222	no
CG5953	CG5953	CG5953	2L:16509119-16532877	q1	q2	OK	27.6308	45.6088	0.723037	-4.30715	1.65373e-05	0.00185392	yes
muskelin	muskelin	muskelin	2R:8516471-8519883	q1	q2	OK	6.69755	11.0494	0.722267	-2.15994	0.030777	0.282784	no
cenG1A	cenG1A	cenG1A	2L:13835566-13898715	q1	q2	OK	10.0371	16.5257	0.719365	-3.35081	0.000805754	0.0378761	yes
CG9522	CG9522	CG9522	X:14733410-14827616	q1	q2	NOTEST	2.47166	4.06812	0.718881	-1.20505	0.228183	1	no
CG16781	CG16781	CG16781	X:3354660-3358077	q1	q2	OK	8.58729	14.1325	0.718737	-1.84942	0.0643977	0.391569	no
CG6254	CG6254	CG6254	3R:5970420-5987050	q1	q2	OK	6.20251	10.2077	0.718737	-1.84942	0.0643977	0.391569	no
CG31777	CG31777	CG31777	2L:3706542-3707060	q1	q2	OK	97.6061	160.292	0.715656	-2.19271	0.0283284	0.272376	no
toc	toc	toc	2L:3068338-3144613	q1	q2	NOTEST	0.735794	1.20598	0.712837	-0.804642	0.421026	1	no
CG9067	CG9067	CG9067	2R:7166397-7167106	q1	q2	OK	25.9848	42.5231	0.710579	-1.453	0.146224	0.549262	no
CG18432	CG18432	CG18432	2R:13426826-13429338	q1	q2	OK	3.03231	4.96226	0.710579	-1.453	0.146224	0.549262	no
cag	cag	cag	2R:6774319-6781865	q1	q2	OK	4.96483	8.11066	0.708075	-1.24594	0.212785	0.619399	no
blow	blow	blow	2R:3454769-3474581	q1	q2	OK	29.9284	48.8579	0.707077	-3.00467	0.00265871	0.0761669	no
Pu	Pu	Pu	2R:17062821-17070121	q1	q2	NOTEST	1.70727	2.7871	0.707072	-0.842452	0.399535	1	no
Atg1	Atg1	Atg1	3L:12777528-12798214	q1	q2	OK	22.6931	37.0409	0.706866	-4.04239	5.29086e-05	0.00447044	yes
CG15211	CG15211	CG15211	X:10666576-10680978	q1	q2	OK	7.52974	12.2755	0.70511	-1.5575	0.119351	0.509053	no
CG34228	CG34228	CG34228	2R:7539381-7539844	q1	q2	OK	27.966	45.5844	0.704865	-1.27663	0.201733	0.609306	no
CG8097	CG8097	CG8097	X:15477193-15479058	q1	q2	OK	3.63876	5.93115	0.704865	-1.27663	0.201733	0.609306	no
CG12947	CG12947	CG12947	3R:5605240-5608779	q1	q2	NOTEST	2.31757	3.77685	0.704568	-0.80873	0.418671	1	no
ldlCp	ldlCp	ldlCp	3R:11182966-11187396	q1	q2	OK	14.0099	22.8064	0.70299	-2.59198	0.0095425	0.154979	no
CG1835	CG1835	CG1835	X:20539354-20547951	q1	q2	NOTEST	1.62261	2.64107	0.702809	-0.346787	0.728752	1	no
CG11902	CG11902	CG11902	3R:21161032-21165810	q1	q2	OK	3.03013	4.91877	0.698916	-1.9322	0.0533353	0.357319	no
CG3714	CG3714	CG3714	2L:4189496-4198058	q1	q2	OK	37.3222	60.5724	0.698626	-3.87653	0.000105958	0.00778274	yes
KCNQ	KCNQ	KCNQ	2R:6029844-6079899	q1	q2	NOTEST	2.40804	3.90329	0.696832	-1.26988	0.204126	1	no
CG11134	CG11134	CG11134	X:13630602-13638688	q1	q2	OK	16.8182	27.2231	0.694812	-1.82111	0.0685894	0.399855	no
CG5847	CG5847	CG5847	3L:20410331-20417322	q1	q2	NOTEST	0.586291	0.949013	0.694812	-1.07176	0.283826	1	no
CG10133	CG10133	CG10133	3L:13435706-13443463	q1	q2	OK	8.06923	13.0532	0.693905	-1.48532	0.13746	0.538782	no
RhoGEF3	RhoGEF3	RhoGEF3	3L:290726-305292	q1	q2	OK	14.8736	24.0281	0.691969	-3.06562	0.00217218	0.0703851	no
CG9628	CG9628	CG9628	3L:14615909-14625173	q1	q2	NOTEST	0.72688	1.17328	0.690754	-0.363036	0.716578	1	no
CG15864	CG15864	CG15864	3R:4074159-4076046	q1	q2	NOTEST	1.13799	1.83636	0.690366	-0.59643	0.550888	1	no
Alr	Alr	Alr	X:19642951-19644204	q1	q2	OK	37.9653	61.2537	0.690115	-2.54803	0.0108334	0.166619	no
CG12935	CG12935	CG12935	2R:6696897-6698395	q1	q2	OK	3.98652	6.42914	0.689495	-1.03273	0.30173	0.698836	no
CG42240	CG42240	CG42240	X:6224890-6226783	q1	q2	OK	5.19314	8.33415	0.682428	-1.57641	0.114932	0.499699	no
CG8620	CG8620	CG8620	3L:7151198-7152010	q1	q2	OK	7.82533	12.556	0.682155	-1.02537	0.305187	0.701534	no
CG33969	CG33969	CG33969	3L:20377530-20386648	q1	q2	OK	36.0594	57.7959	0.680589	-3.30535	0.000948574	0.0424948	yes
CG13004	CG13004	CG13004	X:16720810-16729547	q1	q2	OK	48.179	77.1524	0.679308	-3.27224	0.001067	0.0456553	yes
CG32280	CG32280	CG32280	3L:3162179-3169080	q1	q2	OK	56.095	89.7129	0.677443	-2.68601	0.00723103	0.133335	no
CG8833	CG8833	CG8833	3L:13918984-13922097	q1	q2	OK	6.63316	10.6065	0.677182	-2.09254	0.0363899	0.304008	no
KLHL18	KLHL18	KLHL18	3R:7833831-7836152	q1	q2	OK	10.4962	16.7472	0.674058	-2.1766	0.0295102	0.275883	no
ire-1	ire-1	ire-1	3R:15680161-15687013	q1	q2	OK	61.131	97.5277	0.673908	-4.20837	2.57217e-05	0.0026014	yes
CG15881	CG15881	CG15881	3L:19798280-19800296	q1	q2	OK	24.5052	39.0891	0.673679	-1.69305	0.0904463	0.453591	no
sra	sra	sra	3R:12012655-12023315	q1	q2	OK	25.424	40.52	0.672444	-2.60479	0.00919301	0.152067	no
snoRNA:MeU5-C46	snoRNA:MeU5-C46	snoRNA:MeU5-C46	3R:3298175-3299496	q1	q2	OK	21.1832	33.7612	0.672444	-0.817598	0.413587	0.77934	no
CG14965	CG14965	CG14965	3L:3189993-3192468	q1	q2	OK	4.44873	7.09026	0.672444	-1.41612	0.15674	0.558985	no
TwdlE	TwdlE	TwdlE	2L:7857956-7860838	q1	q2	NOTEST	2.13497	3.40266	0.672444	-0.817598	0.413587	1	no
CG2278	CG2278	CG2278	X:8061986-8063955	q1	q2	NOTEST	1.49933	2.38959	0.672444	-0.817598	0.413587	1	no
CG14221	CG14221	CG14221	X:19512849-19515151	q1	q2	NOTEST	1.40108	2.233	0.672444	-0.817598	0.413587	1	no
CG3790	CG3790	CG3790	2R:8760288-8762518	q1	q2	NOTEST	1.39466	2.22278	0.672444	-0.817598	0.413587	1	no
CG31607	CG31607	CG31607	2L:8134246-8159575	q1	q2	NOTEST	0.98908	1.57611	0.672211	-0.756832	0.449151	1	no
mei-S332	mei-S332	mei-S332	2R:17994242-18012071	q1	q2	OK	7.23628	11.5164	0.670369	-1.67191	0.0945414	0.464015	no
CG11807	CG11807	CG11807	2R:11089028-11091971	q1	q2	OK	18.9377	30.1261	0.66975	-2.43677	0.014819	0.199827	no
Pgi	Pgi	Pgi	2R:4798406-4801631	q1	q2	OK	49.1346	77.9312	0.665461	-2.99407	0.00275281	0.0768939	no
CG7356	CG7356	CG7356	2L:8011406-8026901	q1	q2	NOTEST	0.563632	0.892366	0.662881	-0.540381	0.588934	1	no
nompA	nompA	nompA	2R:7197952-7206180	q1	q2	NOTEST	0.102046	0.161555	0.662801	-0.23168	0.816787	1	no
Taspase1	Taspase1	Taspase1	3L:16078976-16080622	q1	q2	OK	12.7824	20.2224	0.661797	-1.96242	0.0497136	0.345816	no
CG10584	CG10584	CG10584	3L:21023379-21024460	q1	q2	OK	9.44244	14.9384	0.661797	-1.4816	0.138448	0.541303	no
CG6182	CG6182	CG6182	3R:19987511-19989246	q1	q2	OK	9.46305	14.968	0.6615	-1.52891	0.126288	0.519754	no
snRNA:U1:95Cc	snRNA:U1:95Cc	snRNA:U1:95Cc	3R:19646335-19675071	q1	q2	OK	263.916	417.41	0.661383	-0.961104	0.3365	0.724861	no
sav	sav	sav	3R:18884330-18886991	q1	q2	OK	9.84626	15.5685	0.660986	-2.06099	0.0393037	0.31174	no
Crk	Crk	Crk	4:230881-233794	q1	q2	OK	34.7779	54.9876	0.660937	-2.7009	0.00691526	0.130026	no
Hex-A	Hex-A	Hex-A	X:9479917-9482434	q1	q2	OK	71.6366	113.123	0.659122	-3.12822	0.00175868	0.0608248	no
spict	spict	spict	2L:12704723-12706683	q1	q2	OK	9.29526	14.6602	0.657337	-1.71294	0.0867233	0.450057	no
CG18317	CG18317	CG18317	2L:1716887-1724391	q1	q2	OK	88.342	139.253	0.656537	-3.03866	0.00237634	0.0712266	no
larp	larp	larp	3R:24143895-24162162	q1	q2	OK	171.059	269.514	0.65587	-7.17216	7.38298e-13	2.05339e-10	yes
CG12184	CG12184	CG12184	X:4521412-4524969	q1	q2	NOTEST	1.89752	2.98924	0.655661	-1.19244	0.23309	1	no
CG18789	CG18789	CG18789	2L:11994065-11995428	q1	q2	OK	13.6839	21.5394	0.654498	-1.89294	0.0583661	0.37517	no
CG10098	CG10098	CG10098	3R:2950271-2953751	q1	q2	OK	14.2181	22.3753	0.654176	-2.01989	0.0433949	0.324006	no
CG8116	CG8116	CG8116	3R:4541955-4547050	q1	q2	OK	22.0494	34.6837	0.653521	-3.07045	0.00213738	0.0699364	no
CG15643	CG15643	CG15643	X:15463025-15468618	q1	q2	OK	6.4113	10.0837	0.653335	-1.52496	0.127269	0.522138	no
CG8786	CG8786	CG8786	3L:19630864-19635914	q1	q2	OK	9.93398	15.5813	0.649372	-2.11961	0.0340386	0.292978	no
Hsf	Hsf	Hsf	2R:14017807-14022136	q1	q2	OK	35.5436	55.7347	0.648984	-3.56596	0.000362524	0.0208608	yes
CG8010	CG8010	CG8010	X:19155863-19167312	q1	q2	OK	39.5947	62.0546	0.648229	-2.62026	0.00878634	0.149234	no
corn	corn	corn	3L:7127617-7150173	q1	q2	OK	10.7882	16.8912	0.646823	-2.62544	0.00865359	0.147731	no
Fdxh	Fdxh	Fdxh	3L:9360483-9364338	q1	q2	OK	27.8194	43.5459	0.646449	-1.80625	0.0708791	0.406852	no
CR31514	CR31514	CR31514	3R:5605240-5608779	q1	q2	NOTEST	1.64077	2.56603	0.645169	-0.951175	0.341516	1	no
CG33057	CG33057	CG33057	3L:8392268-8398372	q1	q2	OK	3.95177	6.16162	0.640812	-1.38389	0.166392	0.567171	no
bab2	bab2	bab2	3L:1140448-1177274	q1	q2	NOTEST	2.27716	3.55037	0.640735	-1.63739	0.10155	1	no
Ance	Ance	Ance	2L:13905644-13909172	q1	q2	NOTEST	2.97465	4.63578	0.640094	-1.11121	0.266478	1	no
CG8889	CG8889	CG8889	2R:7913085-7915193	q1	q2	OK	4.97853	7.75713	0.639804	-1.291	0.196703	0.605318	no
CG10747	CG10747	CG10747	2L:20075756-20091220	q1	q2	NOTEST	2.59737	4.04276	0.638291	-0.868265	0.385249	1	no
hoe1	hoe1	hoe1	2L:4908744-4932296	q1	q2	NOTEST	0.657261	1.02298	0.638247	-0.498134	0.61839	1	no
CG6434	CG6434	CG6434	3L:20315476-20316309	q1	q2	NOTEST	2.13974	3.33032	0.638228	-0.463849	0.642756	1	no
CG11050	CG11050	CG11050	2L:6611022-6617064	q1	q2	OK	58.957	91.6022	0.635718	-3.17542	0.00149618	0.0577282	no
Cyp6a20	Cyp6a20	Cyp6a20	2R:10769624-10771551	q1	q2	OK	18.0247	27.9969	0.635291	-2.23568	0.0253727	0.263805	no
CG18769	CG18769	CG18769	3L:6543838-6596466	q1	q2	OK	7.93358	12.3127	0.634098	-2.49471	0.0126058	0.180762	no
CG12071	CG12071	CG12071	3R:26702805-26706597	q1	q2	NOTEST	0.618978	0.960203	0.63345	-0.515749	0.60603	1	no
Lhr	Lhr	Lhr	2R:13318555-13332443	q1	q2	OK	3.55343	5.50858	0.632467	-0.874967	0.381592	0.757343	no
CG8398	CG8398	CG8398	3L:6602424-6611280	q1	q2	NOTEST	1.33543	2.06925	0.631809	-0.60017	0.548393	1	no
CG17219	CG17219	CG17219	2L:3029250-3035348	q1	q2	OK	8.34367	12.9285	0.631802	-1.44958	0.147175	0.549262	no
Rpt3R	Rpt3R	Rpt3R	3R:5580454-5581921	q1	q2	OK	3.60902	5.59217	0.631802	-1.02501	0.305359	0.701534	no
insc	insc	insc	2R:16708770-16723569	q1	q2	OK	3.54227	5.48875	0.631802	-1.72773	0.084036	0.44378	no
CG4546	CG4546	CG4546	3R:11670187-11679301	q1	q2	NOTEST	2.74954	4.2604	0.631802	-1.02501	0.305359	1	no
CG12821	CG12821	CG12821	2R:3719671-3723579	q1	q2	NOTEST	1.32642	2.05192	0.629443	-0.548196	0.583557	1	no
Nufip	Nufip	Nufip	3L:18739001-18741437	q1	q2	OK	6.89673	10.6483	0.62664	-1.49565	0.134746	0.536008	no
Mmp2	Mmp2	Mmp2	2R:5498643-5571356	q1	q2	OK	5.189	7.99933	0.624422	-1.98452	0.0471977	0.334442	no
Or19b	Or19b	Or19b	X:19988430-19989800	q1	q2	OK	5.58192	8.60092	0.623729	-1.105	0.269158	0.674062	no
CG5835	CG5835	CG5835	3R:14974350-14988000	q1	q2	OK	8.68432	13.376	0.623161	-1.48001	0.13887	0.542399	no
CG14545	CG14545	CG14545	3R:21676124-21677013	q1	q2	OK	8.69587	13.3867	0.622403	-1.11491	0.26489	0.670004	no
CG32711	CG32711	CG32711	X:8302040-8324228	q1	q2	OK	12.399	19.0779	0.621673	-1.70421	0.0883424	0.450217	no
CG9422	CG9422	CG9422	2R:2561113-2580099	q1	q2	OK	23.8109	36.6071	0.620501	-1.74776	0.0805048	0.434765	no
Syx16	Syx16	Syx16	X:20262477-20264807	q1	q2	OK	15.4036	23.673	0.619976	-1.85524	0.0635627	0.389606	no
CG11400	CG11400	CG11400	2R:13021661-13022357	q1	q2	OK	23.7484	36.4695	0.618863	-1.60294	0.108949	0.490608	no
CG9527	CG9527	CG9527	2L:6445069-6448016	q1	q2	OK	11.6311	17.8048	0.614279	-2.12298	0.0337554	0.292978	no
Rpb10	Rpb10	Rpb10	3R:20543275-20545084	q1	q2	OK	84.728	129.611	0.613282	-1.70427	0.0883312	0.450217	no
CG15784	CG15784	CG15784	X:5324712-5326494	q1	q2	OK	430.15	657.323	0.611764	-3.5824	0.000340449	0.0197608	yes
Xrp1	Xrp1	Xrp1	3R:14740689-14752571	q1	q2	OK	380.767	580.708	0.608903	-6.457	1.06796e-10	2.45814e-08	yes
CG9380	CG9380	CG9380	2R:21071151-21076360	q1	q2	NOTEST	2.10702	3.21118	0.607903	-1.01384	0.31066	1	no
Uhg3	Uhg3	Uhg3	2L:20647532-20648848	q1	q2	OK	28.9111	44.0448	0.607349	-1.34971	0.177109	0.579511	no
CG32537	CG32537	CG32537	X:19167379-19170905	q1	q2	OK	10.2638	15.6326	0.606994	-1.9662	0.049276	0.345501	no
CG33144	CG33144	CG33144	2R:6627900-6681852	q1	q2	OK	6.92829	10.5385	0.605102	-2.24216	0.0249512	0.261459	no
Apc2	Apc2	Apc2	3R:19989689-19995283	q1	q2	OK	8.45425	12.8547	0.604547	-2.15594	0.0310887	0.282784	no
Fem-1	Fem-1	Fem-1	2R:16549978-16554748	q1	q2	OK	15.3558	23.3466	0.604425	-2.25147	0.024356	0.25888	no
HtrA2	HtrA2	HtrA2	3R:10335615-10337414	q1	q2	OK	6.41574	9.75431	0.604425	-1.41946	0.155765	0.558866	no
Ir76a	Ir76a	Ir76a	3L:19787043-19796527	q1	q2	OK	6.56886	9.98114	0.603562	-1.41424	0.157291	0.558985	no
piwi	piwi	piwi	2L:10975534-10987416	q1	q2	NOTEST	0.703562	1.06886	0.603322	-0.61115	0.5411	1	no
CG42231	CG42231	CG42231	2L:16342422-16352600	q1	q2	OK	10.0993	15.3397	0.603021	-1.07882	0.280668	0.683995	no
CG32221	CG32221	CG32221	3L:19827789-19829513	q1	q2	OK	7.40392	11.2382	0.602054	-1.4679	0.142132	0.545103	no
CG6425	CG6425	CG6425	3R:22540883-22543107	q1	q2	OK	5.39742	8.19262	0.602054	-1.4679	0.142132	0.545103	no
jing	jing	jing	2R:2389763-2506901	q1	q2	OK	6.87997	10.4347	0.600916	-2.29675	0.0216329	0.245489	no
CG4788	CG4788	CG4788	2L:11179040-11180436	q1	q2	OK	10.2184	15.4715	0.598443	-1.57817	0.114527	0.49965	no
spir	spir	spir	2L:20311218-20348386	q1	q2	OK	23.9078	36.1725	0.597412	-3.33264	0.000860256	0.0396014	yes
CG10600	CG10600	CG10600	2L:18834497-18839667	q1	q2	OK	60.8361	91.9807	0.596403	-3.07636	0.00209542	0.0692422	no
CG32736	CG32736	CG32736	X:6905393-6906169	q1	q2	OK	16.5617	25.0391	0.596332	-1.18158	0.237373	0.644255	no
Ipk1	Ipk1	Ipk1	2R:16758310-16766632	q1	q2	OK	7.11007	10.7248	0.593009	-1.77206	0.0763846	0.426067	no
CG9948	CG9948	CG9948	3L:6949250-6951214	q1	q2	OK	9.77962	14.7044	0.588394	-1.35167	0.176481	0.579511	no
Bgb	Bgb	Bgb	3L:1639686-1640952	q1	q2	OK	24.3132	36.5562	0.58838	-2.01255	0.0441622	0.325553	no
CG6568	CG6568	CG6568	2R:13292808-13294930	q1	q2	OK	16.0709	24.1634	0.58838	-2.01255	0.0441622	0.325553	no
CG4996	CG4996	CG4996	2R:13627397-13631480	q1	q2	OK	8.38535	12.6023	0.587747	-2.04814	0.0405465	0.314477	no
Rap2l	Rap2l	Rap2l	2R:19950575-19952928	q1	q2	OK	30.6565	45.9731	0.5846	-2.01331	0.0440824	0.325553	no
CG9485	CG9485	CG9485	2R:17200184-17207522	q1	q2	OK	15.104	22.6389	0.583871	-3.05145	0.00227742	0.0712266	no
CG10467	CG10467	CG10467	3L:6085287-6087836	q1	q2	OK	19.6108	29.3611	0.582259	-1.99386	0.0461669	0.334235	no
bor	bor	bor	3R:12087071-12089810	q1	q2	OK	85.1907	127.506	0.581798	-2.80555	0.00502305	0.111638	no
CG4669	CG4669	CG4669	3L:5153785-5271044	q1	q2	NOTEST	1.02728	1.53629	0.580613	-0.566482	0.571066	1	no
snoRNA:Psi28S-291	snoRNA:Psi28S-291	snoRNA:Psi28S-291	3R:7047615-7050666	q1	q2	OK	272.131	406.666	0.579541	-1.42361	0.15456	0.557274	no
snmRNA:331	snmRNA:331	snmRNA:331	3R:3300564-3300674	q1	q2	OK	969.44	1448.5	0.579334	-0.761914	0.446111	0.795351	no
GXIVsPLA2	GXIVsPLA2	GXIVsPLA2	3L:15948274-15949352	q1	q2	OK	26.5784	39.7124	0.579334	-1.80464	0.0711306	0.406852	no
CG9286	CG9286	CG9286	3R:9606713-9607808	q1	q2	OK	25.2695	37.7567	0.579334	-1.80464	0.0711306	0.406852	no
Orc6	Orc6	Orc6	2R:5730191-5733964	q1	q2	OK	13.1459	19.642	0.579334	-1.37287	0.169792	0.569909	no
CG4617	CG4617	CG4617	X:6996582-6998531	q1	q2	OK	12.9765	19.3889	0.579334	-1.80464	0.0711306	0.406852	no
CG7772	CG7772	CG7772	X:17800063-17801317	q1	q2	OK	11.7705	17.587	0.579334	-1.2442	0.213426	0.619399	no
Meics	Meics	Meics	3L:13955753-13957793	q1	q2	OK	7.88229	11.7774	0.579334	-1.60082	0.109417	0.491161	no
CG7713	CG7713	CG7713	3R:13620787-13622039	q1	q2	OK	7.84175	11.7168	0.579334	-0.983627	0.325299	0.717571	no
Uhg8	Uhg8	Uhg8	3L:20446392-20457448	q1	q2	OK	6.66313	9.95578	0.579334	-0.6221	0.533876	0.838697	no
mTTF	mTTF	mTTF	2L:14347231-14348818	q1	q2	OK	6.16744	9.21514	0.579334	-1.2442	0.213426	0.619399	no
GstD4	GstD4	GstD4	3R:8199823-8200546	q1	q2	OK	3.7524	5.60669	0.579334	-0.6221	0.533876	0.838697	no
CG15456	CG15456	CG15456	X:20297535-20298104	q1	q2	NOTEST	3.15886	4.71984	0.579334	-0.439891	0.660016	1	no
CG30345	CG30345	CG30345	2R:5036331-5038809	q1	q2	NOTEST	3.04282	4.54645	0.579334	-0.879783	0.378977	1	no
CG31392	CG31392	CG31392	3R:11173769-11176741	q1	q2	NOTEST	2.34178	3.49899	0.579334	-0.983627	0.325299	1	no
CG5665	CG5665	CG5665	3L:20351935-20352920	q1	q2	NOTEST	1.44944	2.16569	0.579334	-0.439891	0.660016	1	no
CG6345	CG6345	CG6345	3R:6239022-6241766	q1	q2	NOTEST	1.20094	1.7944	0.579334	-0.6221	0.533876	1	no
spn-D	spn-D	spn-D	3R:22991439-22992844	q1	q2	NOTEST	1.18803	1.77511	0.579334	-0.439891	0.660016	1	no
CG12229	CG12229	CG12229	3L:17426969-17431071	q1	q2	NOTEST	1.11002	1.65854	0.579334	-0.6221	0.533876	1	no
Tsp42Ej	Tsp42Ej	Tsp42Ej	2R:2927643-2930267	q1	q2	NOTEST	1.0718	1.60144	0.579334	-0.439891	0.660016	1	no
tilB	tilB	tilB	X:21851572-21853299	q1	q2	NOTEST	0.844375	1.26163	0.579334	-0.439891	0.660016	1	no
CG10104	CG10104	CG10104	2R:10278290-10279831	q1	q2	NOTEST	0.728857	1.08903	0.579334	-0.439891	0.660016	1	no
CG31235	CG31235	CG31235	3R:14142727-14154661	q1	q2	NOTEST	0.71865	1.07378	0.579334	-0.439891	0.660016	1	no
CG17929	CG17929	CG17929	3R:12151294-12153053	q1	q2	NOTEST	0.703609	1.0513	0.579334	-0.439891	0.660016	1	no
CG10006	CG10006	CG10006	3L:14985388-14990917	q1	q2	NOTEST	0.482256	0.720568	0.579334	-0.439891	0.660016	1	no
CG15760	CG15760	CG15760	X:13563731-13568511	q1	q2	NOTEST	0.461702	0.689857	0.579334	-0.439891	0.660016	1	no
dpr12	dpr12	dpr12	2R:1734193-1747693	q1	q2	NOTEST	0.326327	0.487585	0.579334	-0.439891	0.660016	1	no
CG11409	CG11409	CG11409	X:1223546-1227729	q1	q2	NOTEST	0.249116	0.372218	0.579334	-0.439891	0.660016	1	no
CG4631	CG4631	CG4631	2L:16545032-16662012	q1	q2	NOTEST	2.02341	3.02327	0.579316	-0.944522	0.344903	1	no
snoRNA:Psi28S-3436b	snoRNA:Psi28S-3436b	snoRNA:Psi28S-3436b	X:6635569-6638290	q1	q2	OK	115.825	173.051	0.579261	-0.367635	0.713145	0.913257	no
CG6656	CG6656	CG6656	3R:17701014-17703510	q1	q2	OK	14.8497	22.1815	0.578924	-1.82512	0.0679833	0.399199	no
CG11147	CG11147	CG11147	2L:5724657-5760047	q1	q2	NOTEST	0.69546	1.03862	0.578628	-0.549513	0.582653	1	no
CG11029	CG11029	CG11029	2L:5724657-5760047	q1	q2	NOTEST	1.72065	2.56953	0.578549	-0.566792	0.570855	1	no
mei-217	mei-217,mei-218	mei-217,mei-218	X:17001625-17037029	q1	q2	OK	7.56217	11.2753	0.576297	-2.15847	0.0308915	0.282784	no
CG14425	CG14425	CG14425	X:6969697-6992086	q1	q2	OK	19.9488	29.7244	0.575344	-2.91704	0.00353371	0.0896863	no
yellow-d	yellow-d	yellow-d	2R:19265382-19270944	q1	q2	NOTEST	0.616614	0.917544	0.57341	-0.38295	0.701757	1	no
CG5317	CG5317	CG5317	2L:12056323-12058251	q1	q2	OK	168.222	249.926	0.571133	-2.589	0.00962553	0.155194	no
mthl5	mthl5	mthl5	3R:7708516-7719019	q1	q2	OK	12.0909	17.942	0.569422	-1.82584	0.0678736	0.399199	no
LpR2	LpR2	LpR2	3R:21524487-21566187	q1	q2	OK	10.0083	14.8361	0.567914	-2.68936	0.00715885	0.132369	no
spri	spri	spri	X:10384097-10479056	q1	q2	OK	56.5062	83.6762	0.566409	-4.28888	1.79574e-05	0.00193331	yes
CG12219	CG12219	CG12219	X:6193083-6195303	q1	q2	OK	10.0056	14.8153	0.566278	-1.71424	0.0864838	0.450057	no
CG33255	CG33255	CG33255	3L:19415937-19417283	q1	q2	OK	30.2232	44.7388	0.565871	-0.782214	0.434089	0.787805	no
CG15382	CG15382	CG15382	2L:2155759-2178749	q1	q2	NOTEST	2.69701	3.98714	0.563994	-0.577483	0.563613	1	no
chrb	chrb	chrb	3L:11480659-11490429	q1	q2	OK	15.7264	23.2491	0.563986	-2.30707	0.0210509	0.242685	no
yellow-f	yellow-f	yellow-f	3R:8811785-8818923	q1	q2	OK	30.845	45.5852	0.563528	-2.11092	0.0347794	0.295349	no
tef	tef	tef	2R:12941507-12946810	q1	q2	OK	13.9518	20.598	0.562056	-1.94017	0.0523595	0.353387	no
CG2017	CG2017	CG2017	3R:1683798-1688133	q1	q2	OK	51.2037	75.5728	0.561618	-3.69715	0.000218035	0.01373	yes
CG18171	CG18171	CG18171	3L:1715593-1735755	q1	q2	OK	10.4473	15.4064	0.560406	-1.87497	0.0607974	0.382851	no
mnd	mnd	mnd	3L:14978214-14984770	q1	q2	OK	31.2833	46.0784	0.558697	-2.47143	0.0134575	0.188716	no
CG8195	CG8195	CG8195	2R:11450200-11453291	q1	q2	OK	5.43571	8.00411	0.558273	-1.40845	0.158998	0.559009	no
CG9601	CG9601	CG9601	3R:4166821-4169219	q1	q2	OK	11.2358	16.5426	0.558081	-1.70968	0.0873258	0.450217	no
rdgA	rdgA	rdgA	X:8801100-8947352	q1	q2	NOTEST	2.30681	3.39262	0.556501	-1.24279	0.213946	1	no
ix	ix	ix	2R:7246941-7247668	q1	q2	OK	19.5496	28.7466	0.556251	-1.34679	0.178048	0.579832	no
CG32109	CG32109	CG32109	3L:12738449-12743156	q1	q2	OK	14.1159	20.7452	0.555457	-1.43404	0.15156	0.55373	no
CG32112	CG32112	CG32112	3L:12734904-12738254	q1	q2	OK	6.3837	9.37374	0.554231	-1.2839	0.199176	0.607615	no
cdc2rk	cdc2rk	cdc2rk	2R:5954153-5956206	q1	q2	OK	8.84928	12.9903	0.553799	-1.29147	0.19654	0.605228	no
CG14709	CG14709	CG14709	3R:7394971-7404467	q1	q2	OK	79.1144	116.062	0.552886	-2.91519	0.00355469	0.0898772	no
Kdm4B	Kdm4B,seq	Kdm4B,seq	2R:9063596-9085869	q1	q2	OK	23.9398	35.1114	0.552527	-2.33296	0.01965	0.231329	no
l(1)G0136	l(1)G0136	l(1)G0136	X:15628312-15631109	q1	q2	OK	45.515	66.7236	0.551854	-1.88093	0.0599808	0.380916	no
5PtaseI	5PtaseI	5PtaseI	3R:20865096-20870857	q1	q2	OK	11.0713	16.2252	0.551409	-1.94121	0.0522325	0.353387	no
CG7408	CG7408	CG7408	3L:17872200-17877474	q1	q2	NOTEST	3.24434	4.75436	0.551323	-1.20946	0.226487	1	no
CG5727	CG5727	CG5727	2L:10209852-10210700	q1	q2	OK	14.1023	20.6579	0.550765	-1.2144	0.224595	0.633096	no
SMSr	SMSr	SMSr	3L:7367141-7374617	q1	q2	OK	15.1956	22.2541	0.550415	-2.1099	0.0348667	0.295349	no
Sfp78E	Sfp78E	Sfp78E	3L:21673185-21677142	q1	q2	NOTEST	1.73125	2.53503	0.550188	-0.371528	0.710244	1	no
seq	seq	seq	2R:9063596-9085869	q1	q2	OK	11.6315	17.0228	0.549434	-2.01396	0.0440138	0.325553	no
Dyrk3	Dyrk3	Dyrk3	4:1228839-1234433	q1	q2	OK	11.2528	16.4573	0.548448	-2.23783	0.0252321	0.263163	no
CG31357	CG31357	CG31357	3R:20654000-20655645	q1	q2	OK	15.8925	23.2407	0.548308	-1.79878	0.0720533	0.409362	no
Pimet	Pimet	Pimet	2R:8033230-8040259	q1	q2	OK	5.41092	7.90576	0.547031	-1.10439	0.269423	0.674062	no
Sep4	Sep4	Sep4	X:16578243-16589206	q1	q2	NOTEST	1.12939	1.64775	0.544956	-0.584835	0.558659	1	no
CG31223	CG31223	CG31223	3R:16656913-16658186	q1	q2	OK	13.5056	19.699	0.544569	-1.50292	0.132859	0.532315	no
l(3)82Fd	l(3)82Fd	l(3)82Fd	3R:1098664-1176165	q1	q2	OK	55.289	80.5432	0.542771	-4.58317	4.5797e-06	0.000608223	yes
CG5009	CG5009	CG5009	2R:13648437-13652065	q1	q2	OK	19.4685	28.3592	0.542676	-2.10343	0.0354284	0.298274	no
Cdep	Cdep	Cdep	3R:736277-771298	q1	q2	OK	43.1748	62.8881	0.542599	-3.06678	0.00216376	0.0703851	no
CG32448	CG32448	CG32448	3L:21817839-21821580	q1	q2	OK	82.7723	120.508	0.541911	-1.43106	0.152414	0.554572	no
abs	abs	abs	3R:58764-60763	q1	q2	OK	24.7044	35.9658	0.54186	-2.09147	0.0364863	0.304321	no
CG1702	CG1702	CG1702	X:20338706-20340823	q1	q2	OK	9.50613	13.8395	0.54186	-1.04348	0.296724	0.692757	no
CG15073	CG15073	CG15073	2R:14593486-14598365	q1	q2	OK	3.43918	5.00692	0.54186	-1.04348	0.296724	0.692757	no
Taf12	Taf12	Taf12	3R:7504098-7505408	q1	q2	OK	41.3375	60.1645	0.541463	-2.33313	0.0196413	0.231329	no
rho-7	rho-7	rho-7	2R:7873575-7876261	q1	q2	OK	44.4111	64.5878	0.54034	-2.12233	0.0338104	0.292978	no
CG14210	CG14210	CG14210	X:19510239-19512562	q1	q2	OK	64.2083	93.3657	0.540132	-1.7551	0.0792423	0.43049	no
Ugt86Da	Ugt86Da	Ugt86Da	3R:6982821-6985469	q1	q2	OK	47.3424	68.8399	0.540113	-2.31615	0.02055	0.239629	no
wun2	wun2	wun2	2R:5301848-5305353	q1	q2	OK	6.6299	9.63096	0.538692	-1.38496	0.166064	0.567171	no
CG12942	CG12942	CG12942	2R:6782015-6785388	q1	q2	OK	5.25664	7.63608	0.538692	-1.38496	0.166064	0.567171	no
Aats-asp	Aats-asp	Aats-asp	2R:8767823-8770675	q1	q2	OK	186.624	270.751	0.536834	-2.78802	0.00530306	0.114928	no
CG30105	CG30105	CG30105	2R:13478470-13479999	q1	q2	OK	12.6575	18.3392	0.53494	-0.946684	0.3438	0.728296	no
CG8281	CG8281	CG8281	3L:7905562-7908218	q1	q2	OK	9.77045	14.1562	0.53494	-1.32209	0.186139	0.590675	no
CG14184	CG14184	CG14184	3L:20017786-20022138	q1	q2	OK	27.2027	39.3921	0.534157	-1.48937	0.136391	0.538169	no
mab-21	mab-21	mab-21	X:5902215-5907211	q1	q2	OK	44.7024	64.7214	0.533891	-2.28518	0.0223023	0.249133	no
cv-2	cv-2	cv-2	2R:17242519-17266967	q1	q2	OK	21.5151	31.0871	0.530971	-2.29153	0.021933	0.246885	no
trbd	trbd	trbd	3R:5531511-5536754	q1	q2	OK	7.95521	11.4901	0.530425	-1.85952	0.062953	0.387649	no
Ucp4A	Ucp4A	Ucp4A	X:17739020-17741977	q1	q2	OK	8.74595	12.6283	0.529978	-1.44586	0.148216	0.549262	no
CG8086	CG8086	CG8086	2L:8244158-8257502	q1	q2	OK	3.43875	4.95894	0.528146	-0.856681	0.391621	0.76739	no
CG4025	CG4025	CG4025	X:1971014-1974416	q1	q2	OK	45.9774	66.264	0.527303	-2.05	0.0403648	0.314027	no
lectin-46Cb	lectin-46Cb	lectin-46Cb	2R:5698889-5707556	q1	q2	OK	8.75032	12.6013	0.52616	-1.0893	0.276022	0.678384	no
CG31689	CG31689	CG31689	2L:2730105-2739833	q1	q2	OK	18.695	26.9169	0.525861	-2.43567	0.0148643	0.199827	no
CG16908	CG16908	CG16908	3R:5576837-5580303	q1	q2	OK	5.77341	8.3069	0.524887	-1.57455	0.115361	0.499699	no
CG5577	CG5577	CG5577	3L:17832881-17834504	q1	q2	OK	5.45925	7.85488	0.524887	-0.83902	0.401458	0.770786	no
CG7081	CG7081	CG7081	3L:8332152-8333376	q1	q2	OK	5.18811	7.46475	0.524887	-0.83902	0.401458	0.770786	no
POSH	POSH	POSH	2R:13456242-13459827	q1	q2	OK	21.5767	31.0085	0.523191	-2.14702	0.0317916	0.285611	no
CG6843	CG6843	CG6843	3L:18894795-18896009	q1	q2	OK	44.9507	64.5603	0.522303	-1.99109	0.0464708	0.334442	no
CG34349	CG34349	CG34349	3R:20882811-20890070	q1	q2	OK	16.1635	23.2081	0.521884	-2.08403	0.0371579	0.306966	no
Paip2	Paip2	Paip2	3R:8806767-8810345	q1	q2	OK	73.5288	105.555	0.521619	-2.1542	0.0312242	0.282784	no
CG5978	CG5978	CG5978	3L:8612987-8616990	q1	q2	OK	12.4651	17.8945	0.521619	-1.52564	0.1271	0.522087	no
CG5630	CG5630	CG5630	3R:16734934-16771252	q1	q2	OK	26.2192	37.6258	0.521099	-1.91502	0.0554896	0.367089	no
CG7200	CG7200	CG7200	2L:18156042-18158686	q1	q2	OK	9.23499	13.2466	0.520441	-1.36258	0.173016	0.576002	no
Cyp4e2	Cyp4e2	Cyp4e2	2R:4332216-4334676	q1	q2	OK	9.83778	14.0868	0.517934	-1.48748	0.136889	0.538169	no
Nca	Nca	Nca	3L:19985015-19990798	q1	q2	OK	30.9221	44.2276	0.516307	-1.69825	0.08946	0.451232	no
ari-2	ari-2	ari-2	2R:18100345-18104769	q1	q2	OK	10.7993	15.4419	0.515909	-1.82884	0.0674237	0.399199	no
MED18	MED18	MED18	X:1759941-1766384	q1	q2	OK	32.9894	47.1404	0.514962	-1.64569	0.0998279	0.474168	no
Gprk1	Gprk1	Gprk1	2R:209941-358573	q1	q2	OK	15.421	22.0348	0.514891	-1.86302	0.062459	0.386561	no
CG12267	CG12267	CG12267	3R:8286135-8288140	q1	q2	OK	5.43368	7.76284	0.514656	-1.02187	0.306843	0.701589	no
CG7864	CG7864	CG7864	3L:1555362-1568608	q1	q2	OK	12.2792	17.5357	0.514081	-1.44088	0.149618	0.551161	no
CG17760	CG17760	CG17760	2R:8513337-8516124	q1	q2	OK	38.0536	54.2568	0.511771	-2.01231	0.0441875	0.325553	no
CG1236	CG1236	CG1236	3R:1562465-1568168	q1	q2	OK	30.768	43.8386	0.51077	-1.91095	0.056011	0.368348	no
Mur2B	Mur2B	Mur2B	X:1417932-1553962	q1	q2	NOTEST	0.564729	0.804293	0.510162	-0.68265	0.494828	1	no
CG11839	CG11839	CG11839	3R:20895686-20896603	q1	q2	OK	12.0867	17.1995	0.508945	-1.01236	0.311365	0.704529	no
CG4730	CG4730	CG4730	3R:21491530-21504403	q1	q2	OK	5.30012	7.54211	0.508945	-1.01236	0.311365	0.704529	no
CG6985	CG6985	CG6985	3R:18566951-18571294	q1	q2	OK	4.60925	6.55901	0.508945	-1.01236	0.311365	0.704529	no
CG11095	CG11095	CG11095	X:13705731-13706911	q1	q2	OK	3.74717	5.33225	0.508945	-0.715848	0.474085	0.809195	no
Pino	Pino	Pino	2L:1114651-1128953	q1	q2	OK	48.4211	68.8955	0.508774	-2.89322	0.00381314	0.0927072	no
CG32649	CG32649	CG32649	X:12792800-12795109	q1	q2	OK	16.26	23.1041	0.506822	-1.83142	0.0670385	0.398825	no
pcs	pcs	pcs	2R:10868781-10879728	q1	q2	OK	24.6342	34.9853	0.506085	-1.98663	0.0469638	0.334442	no
Cad87A	Cad87A	Cad87A	3R:7719233-7727915	q1	q2	NOTEST	3.01812	4.28407	0.505334	-1.5668	0.11716	1	no
CG10431	CG10431	CG10431	2L:18974709-18987276	q1	q2	OK	4.19805	5.95804	0.505118	-1.30468	0.192003	0.600303	no
CG4925	CG4925	CG4925	3L:16341196-16344998	q1	q2	OK	6.98012	9.90267	0.504567	-1.46441	0.143082	0.546067	no
JhI-26	JhI-26	JhI-26	2R:12176829-12178838	q1	q2	OK	59.1043	83.7825	0.503386	-2.12184	0.0338511	0.292978	no
Tab2	Tab2	Tab2	2R:15180072-15191529	q1	q2	OK	25.2927	35.8533	0.503386	-2.12184	0.0338511	0.292978	no
gfzf	gfzf	gfzf	3R:2970464-2977001	q1	q2	OK	20.6443	29.264	0.503386	-2.12184	0.0338511	0.292978	no
Stlk	Stlk	Stlk	2R:434208-452786	q1	q2	OK	11.2564	15.94	0.501905	-1.4469	0.147925	0.549262	no
CG14478	CG14478	CG14478	2R:13345185-13353085	q1	q2	OK	46.6256	65.9994	0.501332	-2.36421	0.0180684	0.223346	no
CG6945	CG6945	CG6945	3L:15083916-15087819	q1	q2	OK	10.4591	14.805	0.501332	-1.73439	0.0828486	0.440197	no
CG2765	CG2765	CG2765	2R:20847360-20852606	q1	q2	OK	163.682	231.52	0.500238	-2.75266	0.00591135	0.118493	no
CG3430	CG3430	CG3430	2L:6957009-6960285	q1	q2	OK	15.1677	21.4269	0.498414	-1.70508	0.088179	0.450217	no
CG33936	CG33936	CG33936	3R:5167591-5185154	q1	q2	OK	148.413	209.575	0.497847	-2.77412	0.00553517	0.116195	no
CG14630	CG14630	CG14630	X:907366-940075	q1	q2	OK	5.13608	7.2525	0.497809	-0.88885	0.374084	0.751163	no
CG8078	CG8078	CG8078	2R:4982802-4985972	q1	q2	OK	7.94948	11.2182	0.496911	-1.14028	0.25417	0.658956	no
CG8908	CG8908	CG8908	2R:16152436-16158290	q1	q2	NOTEST	1.36512	1.92422	0.495243	-0.899349	0.368467	1	no
Tsp86D	Tsp86D	Tsp86D	3R:6694433-6696232	q1	q2	OK	29.7812	41.9732	0.495066	-1.91618	0.0553418	0.366803	no
veli	veli	veli	3R:20890139-20891317	q1	q2	OK	20.3512	28.6604	0.493943	-1.37671	0.168603	0.568329	no
CG5745	CG5745	CG5745	3R:16927935-16930835	q1	q2	OK	24.4097	34.3445	0.492623	-1.84697	0.0647517	0.392212	no
myoglianin	myoglianin	myoglianin	4:711889-716675	q1	q2	OK	17.2902	24.327	0.492603	-2.24581	0.0247162	0.261459	no
CG6490	CG6490	CG6490	3R:22296824-22360939	q1	q2	OK	16.2276	22.8255	0.492196	-3.08154	0.00205931	0.0687295	no
Mes4	Mes4	Mes4	2R:18299311-18300087	q1	q2	OK	35.9027	50.4889	0.491872	-1.43673	0.150795	0.55287	no
Cog3	Cog3	Cog3	2L:3453696-3457058	q1	q2	OK	17.9916	25.3011	0.491872	-1.93191	0.0533703	0.357319	no
CG18048	CG18048	CG18048	3R:2171837-2173247	q1	q2	OK	6.86789	9.65809	0.491872	-1.07551	0.282145	0.684689	no
Lar	Lar	Lar	2L:19606568-19731561	q1	q2	OK	6.81046	9.57687	0.491802	-2.01274	0.0441425	0.325553	no
CG1434	CG1434	CG1434	X:14132021-14134188	q1	q2	OK	10.3569	14.549	0.490329	-1.50867	0.131383	0.530223	no
ifc	ifc	ifc	2L:5986323-5988858	q1	q2	OK	139.093	195.3	0.489643	-2.40562	0.0161449	0.210482	no
Start1	Start1	Start1	2R:20462099-20465657	q1	q2	OK	10.1382	14.2339	0.489523	-1.56718	0.117073	0.504171	no
CG10979	CG10979	CG10979	3R:1620425-1624348	q1	q2	OK	25.0866	35.2045	0.488844	-2.06381	0.0390358	0.31174	no
[truncated: 12,240 more rows]
